# Supplementary material for: 3,3-Dimethyl-cis-2,6-di-p-tolyl­piperidin-4-one
Source: Acta Crystallogr Sect E Struct Rep Online. 2009 Sep 12;65(Pt 10):o2445. doi: 10.1107/S160053680903579X (PMC2970464; doi:10.1107/S160053680903579X)
Supplement: Supplementary file 1 [file e-65-o2445-sup1.cif]

##############################################################################
###                                                                        ###
###        Electronic paper (Acta Crystallographica Section E)             ###
###                                                                        ###
##############################################################################
#                                                                            #
# This CIF contains the data in a paper accepted for publication in Acta     #
# Crystallographica Section E. It conforms to the requirements of Notes      #
# for Authors for Section E, and has been peer reviewed under the auspices   #
# of the IUCr Commission on Journals.                                        #
#                                                                            #
# Full details of the Crystallographic Information File format               #
# are given in the paper "The Crystallographic Information File (CIF):       #
# a New Standard Archive File for Crystallography" by S. R. Hall, F. H.      #
# Allen and I. D. Brown [Acta Cryst. (1991), A47, 655-685].                  #
#                                                                            #
# The current version of the core CIF dictionary is obtainable from          #
# ftp://ftp.iucr.org/pub/cif_core.dic. The current version number is 2.4.    #
#                                                                            #
# Software is freely available for graphical display of the structure(s) in  #
# this CIF.  For information consult the CIF home page http://www.iucr.org/  #
# cif/home.html                                                              #
#                                                                            #
# This file may be used for bona fide research purposes within the           #
# scientific community so long as proper attribution is given to the journal # 
# article from which it was obtained.                                        #
#                                                                            #
##############################################################################
                                             
data_global
_audit_creation_method     'PLATON <TABLE ACC> option'
_journal_date_recd_electronic     2009-08-30
_journal_date_accepted     2009-09-04
_journal_name_full     'Acta Crystallographica, Section E'
_journal_year     2009
_journal_volume     65
_journal_issue     10
_journal_page_first     o2445
_journal_page_last     o2445
_journal_paper_category     QO
_journal_coeditor_code     SJ2644
_publ_contact_author_name
;
A. Thiruvalluvar
;
_publ_contact_author_address
;
PG Research Department of Physics,
Rajah Serfoji Government College(Autonomous),
Thanjavur - 613 005,
Tamilnadu,
India.
;
_publ_contact_author_email     athiru@vsnl.net
_publ_contact_author_fax     'none'
_publ_contact_author_phone     '+91 4362 255490'
_publ_section_title
;
3,3-Dimethyl-<i>cis</i>-2,6-di-<i>p</i>-tolylpiperidin-4-one
;
loop_
    _publ_author_name
    _publ_author_footnote
    _publ_author_address
    'P. Gayathri'
;
?
;
;
PG Research Department of Physics,
Rajah Serfoji Government College (Autonomous),
Thanjavur 613 005,
Tamilnadu,
India
;
    'S. S. Ilango'
;
?
;
;
Department of Chemistry,
Government Arts College (Autonomous)
Coimbatore 641 018,
Tamilnadu,
India
;
    'S. Ponnuswamy'
;
?
;
;
Department of Chemistry,
Government Arts College (Autonomous)
Coimbatore 641 018,
Tamilnadu,
India
;
    'A. Thiruvalluvar'
;
?
;
;
PG Research Department of Physics,
Rajah Serfoji Government College (Autonomous),
Thanjavur 613 005,
Tamilnadu,
India
;
    'R. J. Butcher'
;
?
;
;
Department of Chemistry,
Howard University,
525 College Street NW,
Washington, DC 20059,
USA
;
data_I
_chemical_name_systematic
;
3,3-Dimethyl-<i>cis</i>-2,6-di-<i>p</i>-tolylpiperidin-4-one
;
_chemical_name_common     piperidin-4-one
_chemical_formula_moiety     'C21 H25 N O'
_chemical_formula_sum     'C21 H25 N O'
_chemical_formula_structural     'C21 H25 N O'
_chemical_formula_iupac     'C21 H25 N O'
_chemical_formula_weight     307.42
_chemical_melting_point     389.0(10)
_symmetry_cell_setting     Orthorhombic
_symmetry_space_group_name_H-M     'P n a 21'
_symmetry_space_group_name_Hall     'P 2c -2n'
loop_
    _symmetry_equiv_pos_site_id
    _symmetry_equiv_pos_as_xyz
    1 x,y,z
    2 -x,-y,1/2+z
    3 1/2-x,1/2+y,1/2+z
    4 1/2+x,1/2-y,z
_cell_length_a     12.9576(3)
_cell_length_b     22.6153(5)
_cell_length_c     5.96000(10)
_cell_angle_alpha     90
_cell_angle_beta     90
_cell_angle_gamma     90
_cell_volume     1746.52(6)
_cell_formula_units_Z     4
_cell_measurement_reflns_used     3875
_cell_measurement_theta_min     5.1781
_cell_measurement_theta_max     73.9559
_cell_measurement_temperature     110(2)
_cell_special_details
;
?
;
_exptl_crystal_description     'rectangular-plate'
_exptl_crystal_colour     'colourless'
_exptl_crystal_size_max     0.51
_exptl_crystal_size_mid     0.34
_exptl_crystal_size_min     0.12
_exptl_crystal_size_rad     ?
_exptl_crystal_density_diffrn     1.169
_exptl_crystal_density_meas     ?
_exptl_crystal_density_method     'Not Measured'
_exptl_crystal_F_000     664
_exptl_absorpt_coefficient_mu     0.545
_exptl_absorpt_correction_type     multi-scan
_exptl_absorpt_process_details     '(CrysAlis Pro; Oxford Diffraction, 2009)'
_exptl_absorpt_correction_T_min     0.66524
_exptl_absorpt_correction_T_max     1.00000
_exptl_special_details
;
;
_diffrn_ambient_temperature     110(2)
_diffrn_radiation_type     CuK\a
_diffrn_radiation_wavelength     1.54184
_diffrn_radiation_source     'fine-focus sealed tube'
_diffrn_radiation_monochromator     graphite
_diffrn_measurement_device_type
        'Oxford Diffraction Xcalibur diffractometer with a Ruby Gemini detector'
_diffrn_measurement_method     \w
_diffrn_detector_area_resol_mean     10.5081
_diffrn_reflns_number     4198
_diffrn_reflns_av_R_equivalents     0.0176
_diffrn_reflns_av_sigmaI/netI     0.0152
_diffrn_reflns_theta_min     5.19
_diffrn_reflns_theta_max     74.08
_diffrn_reflns_theta_full     74.08
_diffrn_measured_fraction_theta_max     0.978
_diffrn_measured_fraction_theta_full     0.978
_diffrn_reflns_limit_h_min     -16
_diffrn_reflns_limit_h_max     8
_diffrn_reflns_limit_k_min     -27
_diffrn_reflns_limit_k_max     16
_diffrn_reflns_limit_l_min     -6
_diffrn_reflns_limit_l_max     7
_diffrn_standards_number     0
_diffrn_standards_interval_count     0
_diffrn_standards_interval_time     0
_diffrn_standards_decay_%     0
_refine_special_details
;
Refinement of <i>F</i>^2^ against ALL reflections. The weighted <i>R</i>-factor
<i>wR</i> and goodness of fit <i>S</i> are based on <i>F</i>^2^, conventional
<i>R</i>-factors <i>R</i> are based on <i>F</i>, with <i>F</i> set to zero for
negative <i>F</i>^2^. The threshold expression of <i>F</i>^2^ >
2\s(<i>F</i>^2^) is used only for calculating <i>R</i>-factors(gt) <i>etc</i>.
and is not relevant to the choice of reflections for refinement.
<i>R</i>-factors based on <i>F</i>^2^ are statistically about twice as large
as those based on <i>F</i>, and <i>R</i>- factors based on ALL data will be
even larger.
;
_reflns_number_total     1914
_reflns_number_gt     1859
_reflns_threshold_expression     I>2\s(I)
_refine_ls_structure_factor_coef     Fsqd
_refine_ls_matrix_type     full
_refine_ls_R_factor_all     0.0397
_refine_ls_R_factor_gt     0.0385
_refine_ls_wR_factor_gt     0.1047
_refine_ls_wR_factor_ref     0.1055
_refine_ls_goodness_of_fit_ref     1.044
_refine_ls_number_reflns     1914
_refine_ls_number_parameters     216
_refine_ls_number_restraints     1
_refine_ls_hydrogen_treatment     mixed
_refine_ls_weighting_scheme     calc
_refine_ls_weighting_details
         'calc w=1/[\s^2^(Fo^2^)+(0.0807P)^2^+0.2385P] where P=(Fo^2^+2Fc^2^)/3'
_atom_sites_solution_hydrogens     geom
_atom_sites_solution_primary     direct
_atom_sites_solution_secondary     difmap
_refine_ls_shift/su_max     0.001
_refine_ls_shift/su_max_lt     0.001
_refine_ls_shift/su_mean     0.000
_refine_diff_density_max     0.255
_refine_diff_density_min     -0.240
_refine_ls_extinction_method     none
_refine_ls_extinction_coef     ?
loop_
    _atom_type_symbol
    _atom_type_description
    _atom_type_scat_dispersion_real
    _atom_type_scat_dispersion_imag
    _atom_type_scat_source
    O O 0.0492 0.0322 'International Tables Vol C Tables 4.2.6.8 and 6.1.1.4'
    N N 0.0311 0.0180 'International Tables Vol C Tables 4.2.6.8 and 6.1.1.4'
    H H 0.0000 0.0000 'International Tables Vol C Tables 4.2.6.8 and 6.1.1.4'
    C C 0.0181 0.0091 'International Tables Vol C Tables 4.2.6.8 and 6.1.1.4'
_computing_data_collection     'CrysAlis Pro (Oxford Diffraction, 2009)'
_computing_cell_refinement     'CrysAlis Pro (Oxford Diffraction, 2009)'
_computing_data_reduction     'CrysAlis Pro (Oxford Diffraction, 2009)'
_computing_structure_solution     'SHELXS97 (Sheldrick, 2008)'
_computing_structure_refinement     'SHELXL97 (Sheldrick, 2008)'
_computing_molecular_graphics     'ORTEP-3 (Farrugia, 1997)'
_computing_publication_material     'PLATON (Spek, 2009)'
loop_
    _atom_site_type_symbol
    _atom_site_label
    _atom_site_fract_x
    _atom_site_fract_y
    _atom_site_fract_z
    _atom_site_U_iso_or_equiv
    _atom_site_thermal_displace_type
    _atom_site_calc_flag
    _atom_site_refinement_flags
    _atom_site_occupancy
    O O4 0.56853(10) 0.24999(6) -0.0992(3) 0.0283(4) Uani d . 1.000
    N N1 0.27975(12) 0.27483(7) 0.1089(3) 0.0224(4) Uani d . 1.000
    C C2 0.31792(13) 0.21482(8) 0.0700(3) 0.0211(5) Uani d . 1.000
    C C3 0.43464(13) 0.21033(8) 0.1375(3) 0.0231(5) Uani d . 1.000
    C C4 0.49127(14) 0.25941(8) 0.0097(4) 0.0239(5) Uani d . 1.000
    C C5 0.44461(14) 0.32042(8) 0.0236(4) 0.0281(5) Uani d . 1.000
    C C6 0.32911(14) 0.31839(8) -0.0373(3) 0.0236(5) Uani d . 1.000
    C C12 0.04818(17) 0.04740(9) 0.5387(4) 0.0352(6) Uani d . 1.000
    C C16 0.11057(17) 0.54217(9) 0.0765(4) 0.0342(6) Uani d . 1.000
    C C21 0.24918(13) 0.17115(8) 0.1927(3) 0.0213(5) Uani d . 1.000
    C C22 0.22517(14) 0.11643(8) 0.0988(4) 0.0242(5) Uani d . 1.000
    C C23 0.16130(14) 0.07669(8) 0.2094(4) 0.0259(5) Uani d . 1.000
    C C24 0.11876(14) 0.09021(8) 0.4177(4) 0.0259(5) Uani d . 1.000
    C C25 0.14229(15) 0.14503(8) 0.5111(4) 0.0259(5) Uani d . 1.000
    C C26 0.20649(14) 0.18499(8) 0.4018(4) 0.0230(5) Uani d . 1.000
    C C31 0.45077(15) 0.22090(9) 0.3902(4) 0.0286(5) Uani d . 1.000
    C C32 0.47915(15) 0.15041(8) 0.0708(4) 0.0295(6) Uani d . 1.000
    C C61 0.27612(14) 0.37750(8) -0.0106(3) 0.0234(5) Uani d . 1.000
    C C62 0.27803(15) 0.40730(9) 0.1934(4) 0.0281(5) Uani d . 1.000
    C C63 0.22477(17) 0.46020(9) 0.2216(4) 0.0301(6) Uani d . 1.000
    C C64 0.16765(15) 0.48444(8) 0.0463(4) 0.0278(5) Uani d . 1.000
    C C65 0.16612(16) 0.45467(9) -0.1565(4) 0.0285(5) Uani d . 1.000
    C C66 0.21927(15) 0.40169(9) -0.1854(4) 0.0275(5) Uani d . 1.000
    H H1 0.216(2) 0.2763(10) 0.077(5) 0.023(6) Uiso d . 1.000
    H H2 0.31246 0.20644 -0.09429 0.0253 Uiso calc R 1.000
    H H5A 0.48115 0.34728 -0.08076 0.0338 Uiso calc R 1.000
    H H5B 0.45294 0.33610 0.17764 0.0338 Uiso calc R 1.000
    H H6 0.32193 0.30512 -0.19655 0.0283 Uiso calc R 1.000
    H H12A -0.02240 0.05189 0.48213 0.0528 Uiso calc R 1.000
    H H12B 0.04947 0.05577 0.70001 0.0528 Uiso calc R 1.000
    H H12C 0.07180 0.00682 0.51226 0.0528 Uiso calc R 1.000
    H H16A 0.05083 0.54316 -0.02433 0.0513 Uiso calc R 1.000
    H H16B 0.15679 0.57518 0.04106 0.0513 Uiso calc R 1.000
    H H16C 0.08706 0.54561 0.23220 0.0513 Uiso calc R 1.000
    H H22 0.25301 0.10614 -0.04335 0.0290 Uiso calc R 1.000
    H H23 0.14636 0.03963 0.14173 0.0311 Uiso calc R 1.000
    H H25 0.11384 0.15536 0.65267 0.0311 Uiso calc R 1.000
    H H26 0.22149 0.22201 0.46970 0.0276 Uiso calc R 1.000
    H H31A 0.52472 0.22461 0.42168 0.0428 Uiso calc R 1.000
    H H31B 0.42247 0.18747 0.47486 0.0428 Uiso calc R 1.000
    H H31C 0.41538 0.25733 0.43496 0.0428 Uiso calc R 1.000
    H H32A 0.55189 0.14846 0.11519 0.0441 Uiso calc R 1.000
    H H32B 0.47353 0.14536 -0.09201 0.0441 Uiso calc R 1.000
    H H32C 0.44060 0.11891 0.14654 0.0441 Uiso calc R 1.000
    H H62 0.31622 0.39132 0.31523 0.0337 Uiso calc R 1.000
    H H63 0.22739 0.48002 0.36202 0.0361 Uiso calc R 1.000
    H H65 0.12808 0.47069 -0.27848 0.0342 Uiso calc R 1.000
    H H66 0.21659 0.38193 -0.32591 0.0330 Uiso calc R 1.000
loop_
    _atom_site_aniso_label
    _atom_site_aniso_U_11
    _atom_site_aniso_U_22
    _atom_site_aniso_U_33
    _atom_site_aniso_U_12
    _atom_site_aniso_U_13
    _atom_site_aniso_U_23
    O4 0.0233(6) 0.0338(7) 0.0279(7) 0.0004(5) 0.0018(6) 0.0032(6)
    N1 0.0197(7) 0.0216(8) 0.0258(8) -0.0004(5) 0.0003(7) 0.0018(7)
    C2 0.0223(8) 0.0218(8) 0.0192(9) -0.0003(6) -0.0006(7) -0.0001(7)
    C3 0.0201(8) 0.0253(9) 0.0238(10) 0.0003(7) -0.0005(7) 0.0015(8)
    C4 0.0215(8) 0.0270(8) 0.0233(9) -0.0013(7) -0.0022(8) -0.0006(8)
    C5 0.0240(8) 0.0234(9) 0.0370(11) -0.0022(7) 0.0040(8) 0.0027(8)
    C6 0.0256(9) 0.0220(8) 0.0231(9) 0.0003(7) 0.0014(7) 0.0001(7)
    C12 0.0374(10) 0.0292(9) 0.0390(12) -0.0069(8) 0.0044(10) 0.0088(10)
    C16 0.0349(10) 0.0258(9) 0.0419(13) 0.0039(7) 0.0066(10) 0.0033(9)
    C21 0.0199(8) 0.0218(8) 0.0222(9) 0.0011(6) -0.0017(7) 0.0022(8)
    C22 0.0247(8) 0.0249(9) 0.0229(9) 0.0009(6) -0.0008(8) -0.0023(8)
    C23 0.0285(8) 0.0196(8) 0.0297(10) -0.0008(7) -0.0045(8) -0.0002(8)
    C24 0.0234(8) 0.0242(8) 0.0302(10) -0.0009(7) -0.0015(8) 0.0065(8)
    C25 0.0260(9) 0.0284(9) 0.0232(9) 0.0017(7) 0.0017(8) 0.0012(8)
    C26 0.0238(8) 0.0207(8) 0.0245(9) 0.0006(6) -0.0002(8) -0.0011(8)
    C31 0.0261(9) 0.0365(10) 0.0232(9) -0.0027(8) -0.0045(8) 0.0023(9)
    C32 0.0263(9) 0.0251(9) 0.0370(11) 0.0023(7) 0.0033(8) 0.0027(9)
    C61 0.0242(8) 0.0218(8) 0.0242(10) -0.0022(7) 0.0047(8) 0.0032(8)
    C62 0.0330(9) 0.0271(9) 0.0243(10) 0.0007(7) -0.0023(9) 0.0037(9)
    C63 0.0388(10) 0.0257(9) 0.0257(10) -0.0011(8) 0.0019(9) -0.0023(8)
    C64 0.0260(8) 0.0229(9) 0.0344(11) -0.0018(7) 0.0069(8) 0.0037(9)
    C65 0.0301(9) 0.0284(9) 0.0270(10) 0.0000(7) 0.0009(8) 0.0085(8)
    C66 0.0315(10) 0.0284(9) 0.0226(9) -0.0016(8) 0.0013(8) 0.0008(8)
_geom_special_details
;
Bond distances, angles <i>etc</i>. have been calculated using the rounded
fractional coordinates. All su's are estimated from the variances of the
(full) variance-covariance matrix. The cell e.s.d.'s are taken into account in
the estimation of distances, angles and torsion angles
;
loop_
    _geom_bond_atom_site_label_1
    _geom_bond_atom_site_label_2
    _geom_bond_site_symmetry_1
    _geom_bond_site_symmetry_2
    _geom_bond_distance
    _geom_bond_publ_flag
    O4 C4 . . 1.212(2) no
    N1 C2 . . 1.463(2) no
    N1 C6 . . 1.463(2) no
    N1 H1 . . 0.85(3) no
    C2 C21 . . 1.518(2) no
    C2 C3 . . 1.568(2) no
    C3 C4 . . 1.533(3) no
    C3 C31 . . 1.539(3) no
    C3 C32 . . 1.525(3) no
    C4 C5 . . 1.509(3) no
    C5 C6 . . 1.541(3) no
    C6 C61 . . 1.511(3) no
    C12 C24 . . 1.515(3) no
    C16 C64 . . 1.511(3) no
    C21 C22 . . 1.393(3) no
    C21 C26 . . 1.399(3) no
    C22 C23 . . 1.388(3) no
    C23 C24 . . 1.392(3) no
    C24 C25 . . 1.393(3) no
    C25 C26 . . 1.390(3) no
    C61 C66 . . 1.388(3) no
    C61 C62 . . 1.390(3) no
    C62 C63 . . 1.391(3) no
    C63 C64 . . 1.393(3) no
    C64 C65 . . 1.384(3) no
    C65 C66 . . 1.393(3) no
    C2 H2 . . 1.0000 no
    C5 H5A . . 0.9900 no
    C5 H5B . . 0.9900 no
    C6 H6 . . 1.0000 no
    C12 H12A . . 0.9800 no
    C12 H12B . . 0.9800 no
    C12 H12C . . 0.9800 no
    C16 H16A . . 0.9800 no
    C16 H16B . . 0.9800 no
    C16 H16C . . 0.9800 no
    C22 H22 . . 0.9500 no
    C23 H23 . . 0.9500 no
    C25 H25 . . 0.9500 no
    C26 H26 . . 0.9500 no
    C31 H31A . . 0.9800 no
    C31 H31B . . 0.9800 no
    C31 H31C . . 0.9800 no
    C32 H32A . . 0.9800 no
    C32 H32B . . 0.9800 no
    C32 H32C . . 0.9800 no
    C62 H62 . . 0.9500 no
    C63 H63 . . 0.9500 no
    C65 H65 . . 0.9500 no
    C66 H66 . . 0.9500 no
loop_
    _geom_contact_atom_site_label_1
    _geom_contact_atom_site_label_2
    _geom_contact_distance
    _geom_contact_site_symmetry_1
    _geom_contact_site_symmetry_2
    _geom_contact_publ_flag
    O4 C21 3.419(2) . 4_555 no
    O4 N1 3.057(2) . 4_555 no
    O4 H32B 2.6700 . . no
    O4 H32A 2.6400 . . no
    O4 H1 2.26(3) . 4_555 no
    O4 H25 2.6700 . 4_554 no
    N1 O4 3.057(2) . 4_455 no
    N1 H31C 2.6500 . . no
    N1 H62 2.9500 . . no
    N1 H26 2.5700 . . no
    C21 O4 3.419(2) . 4_455 no
    C22 C32 3.384(3) . . no
    C26 C31 3.269(3) . . no
    C31 C26 3.269(3) . . no
    C32 C22 3.384(3) . . no
    C4 H1 3.05(3) . 4_555 no
    C5 H62 2.8900 . . no
    C5 H31C 2.8600 . . no
    C21 H32C 2.7600 . . no
    C21 H31B 2.8300 . . no
    C22 H32C 2.8100 . . no
    C23 H16B 3.0800 . 3_545 no
    C24 H5B 3.0700 . 4_455 no
    C24 H16B 3.0200 . 3_545 no
    C25 H16B 3.0500 . 3_545 no
    C26 H1 2.83(3) . . no
    C26 H31B 2.8300 . . no
    C31 H5B 2.9000 . . no
    C31 H26 3.0100 . . no
    C61 H32A 3.0600 . 4_455 no
    C62 H5B 2.7800 . . no
    C62 H66 3.0300 . 1_556 no
    C65 H63 3.0300 . 1_554 no
    C66 H32A 3.0300 . 4_455 no
    H1 C26 2.83(3) . . no
    H1 O4 2.26(3) . 4_455 no
    H1 C4 3.05(3) . 4_455 no
    H2 H6 2.3200 . . no
    H2 H22 2.4100 . . no
    H2 H32B 2.5000 . . no
    H5A H25 2.3400 . 4_554 no
    H5B C31 2.9000 . . no
    H5B C62 2.7800 . . no
    H5B H31C 2.4000 . . no
    H5B H62 2.3200 . . no
    H5B C24 3.0700 . 4_555 no
    H6 H2 2.3200 . . no
    H6 H66 2.3400 . . no
    H12B H25 2.4200 . . no
    H12C H23 2.5200 . . no
    H16A H65 2.4500 . . no
    H16B C23 3.0800 . 3_554 no
    H16B C24 3.0200 . 3_554 no
    H16B C25 3.0500 . 3_554 no
    H16C H63 2.4700 . . no
    H22 H2 2.4100 . . no
    H23 H12C 2.5200 . . no
    H25 H12B 2.4200 . . no
    H25 O4 2.6700 . 4_456 no
    H25 H5A 2.3400 . 4_456 no
    H26 N1 2.5700 . . no
    H26 C31 3.0100 . . no
    H31A H32A 2.5400 . . no
    H31B C21 2.8300 . . no
    H31B C26 2.8300 . . no
    H31B H32C 2.5100 . . no
    H31C N1 2.6500 . . no
    H31C C5 2.8600 . . no
    H31C H5B 2.4000 . . no
    H32A O4 2.6400 . . no
    H32A H31A 2.5400 . . no
    H32A C61 3.0600 . 4_555 no
    H32A C66 3.0300 . 4_555 no
    H32B O4 2.6700 . . no
    H32B H2 2.5000 . . no
    H32C C21 2.7600 . . no
    H32C C22 2.8100 . . no
    H32C H31B 2.5100 . . no
    H62 N1 2.9500 . . no
    H62 C5 2.8900 . . no
    H62 H5B 2.3200 . . no
    H62 H66 2.5100 . 1_556 no
    H63 C65 3.0300 . 1_556 no
    H63 H16C 2.4700 . . no
    H63 H65 2.5100 . 1_556 no
    H65 H16A 2.4500 . . no
    H65 H63 2.5100 . 1_554 no
    H66 C62 3.0300 . 1_554 no
    H66 H6 2.3400 . . no
    H66 H62 2.5100 . 1_554 no
loop_
    _geom_angle_atom_site_label_1
    _geom_angle_atom_site_label_2
    _geom_angle_atom_site_label_3
    _geom_angle_site_symmetry_1
    _geom_angle_site_symmetry_2
    _geom_angle_site_symmetry_3
    _geom_angle
    _geom_angle_publ_flag
    C2 N1 C6 . . . 112.50(15) no
    C6 N1 H1 . . . 105.4(18) no
    C2 N1 H1 . . . 109.3(16) no
    N1 C2 C21 . . . 109.20(14) no
    N1 C2 C3 . . . 110.21(14) no
    C3 C2 C21 . . . 113.59(14) no
    C2 C3 C31 . . . 111.83(14) no
    C2 C3 C4 . . . 106.69(14) no
    C4 C3 C32 . . . 109.43(15) no
    C31 C3 C32 . . . 109.98(16) no
    C4 C3 C31 . . . 107.98(16) no
    C2 C3 C32 . . . 110.81(15) no
    O4 C4 C5 . . . 121.41(18) no
    O4 C4 C3 . . . 122.29(16) no
    C3 C4 C5 . . . 116.30(16) no
    C4 C5 C6 . . . 110.43(15) no
    N1 C6 C5 . . . 107.73(15) no
    C5 C6 C61 . . . 112.97(15) no
    N1 C6 C61 . . . 109.54(15) no
    C2 C21 C26 . . . 121.04(16) no
    C2 C21 C22 . . . 121.03(17) no
    C22 C21 C26 . . . 117.92(17) no
    C21 C22 C23 . . . 121.2(2) no
    C22 C23 C24 . . . 121.15(18) no
    C23 C24 C25 . . . 117.72(18) no
    C12 C24 C25 . . . 120.7(2) no
    C12 C24 C23 . . . 121.55(17) no
    C24 C25 C26 . . . 121.5(2) no
    C21 C26 C25 . . . 120.57(18) no
    C62 C61 C66 . . . 118.34(18) no
    C6 C61 C62 . . . 120.85(16) no
    C6 C61 C66 . . . 120.71(17) no
    C61 C62 C63 . . . 120.9(2) no
    C62 C63 C64 . . . 120.8(2) no
    C16 C64 C65 . . . 121.2(2) no
    C16 C64 C63 . . . 120.7(2) no
    C63 C64 C65 . . . 118.12(18) no
    C64 C65 C66 . . . 121.3(2) no
    C61 C66 C65 . . . 120.6(2) no
    N1 C2 H2 . . . 108.00 no
    C3 C2 H2 . . . 108.00 no
    C21 C2 H2 . . . 108.00 no
    C4 C5 H5A . . . 110.00 no
    C4 C5 H5B . . . 110.00 no
    C6 C5 H5A . . . 110.00 no
    C6 C5 H5B . . . 110.00 no
    H5A C5 H5B . . . 108.00 no
    N1 C6 H6 . . . 109.00 no
    C5 C6 H6 . . . 109.00 no
    C61 C6 H6 . . . 109.00 no
    C24 C12 H12A . . . 109.00 no
    C24 C12 H12B . . . 109.00 no
    C24 C12 H12C . . . 109.00 no
    H12A C12 H12B . . . 109.00 no
    H12A C12 H12C . . . 109.00 no
    H12B C12 H12C . . . 109.00 no
    C64 C16 H16A . . . 109.00 no
    C64 C16 H16B . . . 109.00 no
    C64 C16 H16C . . . 109.00 no
    H16A C16 H16B . . . 109.00 no
    H16A C16 H16C . . . 109.00 no
    H16B C16 H16C . . . 109.00 no
    C21 C22 H22 . . . 119.00 no
    C23 C22 H22 . . . 119.00 no
    C22 C23 H23 . . . 119.00 no
    C24 C23 H23 . . . 119.00 no
    C24 C25 H25 . . . 119.00 no
    C26 C25 H25 . . . 119.00 no
    C21 C26 H26 . . . 120.00 no
    C25 C26 H26 . . . 120.00 no
    C3 C31 H31A . . . 109.00 no
    C3 C31 H31B . . . 109.00 no
    C3 C31 H31C . . . 109.00 no
    H31A C31 H31B . . . 109.00 no
    H31A C31 H31C . . . 109.00 no
    H31B C31 H31C . . . 109.00 no
    C3 C32 H32A . . . 109.00 no
    C3 C32 H32B . . . 109.00 no
    C3 C32 H32C . . . 109.00 no
    H32A C32 H32B . . . 109.00 no
    H32A C32 H32C . . . 109.00 no
    H32B C32 H32C . . . 109.00 no
    C61 C62 H62 . . . 120.00 no
    C63 C62 H62 . . . 120.00 no
    C62 C63 H63 . . . 120.00 no
    C64 C63 H63 . . . 120.00 no
    C64 C65 H65 . . . 119.00 no
    C66 C65 H65 . . . 119.00 no
    C61 C66 H66 . . . 120.00 no
    C65 C66 H66 . . . 120.00 no
loop_
    _geom_torsion_atom_site_label_1
    _geom_torsion_atom_site_label_2
    _geom_torsion_atom_site_label_3
    _geom_torsion_atom_site_label_4
    _geom_torsion_site_symmetry_1
    _geom_torsion_site_symmetry_2
    _geom_torsion_site_symmetry_3
    _geom_torsion_site_symmetry_4
    _geom_torsion
    _geom_torsion_publ_flag
    C6 N1 C2 C3 . . . . 65.65(19) no
    C6 N1 C2 C21 . . . . -168.91(14) no
    C2 N1 C6 C5 . . . . -64.42(19) no
    C2 N1 C6 C61 . . . . 172.34(14) no
    N1 C2 C3 C4 . . . . -53.85(19) no
    N1 C2 C3 C31 . . . . 64.01(19) no
    N1 C2 C3 C32 . . . . -172.90(16) no
    C21 C2 C3 C4 . . . . -176.75(15) no
    C21 C2 C3 C31 . . . . -58.9(2) no
    C21 C2 C3 C32 . . . . 64.2(2) no
    N1 C2 C21 C22 . . . . 142.56(17) no
    N1 C2 C21 C26 . . . . -36.3(2) no
    C3 C2 C21 C22 . . . . -94.0(2) no
    C3 C2 C21 C26 . . . . 87.2(2) no
    C2 C3 C4 O4 . . . . -129.7(2) no
    C2 C3 C4 C5 . . . . 49.4(2) no
    C31 C3 C4 O4 . . . . 109.9(2) no
    C31 C3 C4 C5 . . . . -71.0(2) no
    C32 C3 C4 O4 . . . . -9.8(3) no
    C32 C3 C4 C5 . . . . 169.34(18) no
    O4 C4 C5 C6 . . . . 127.7(2) no
    C3 C4 C5 C6 . . . . -51.4(2) no
    C4 C5 C6 N1 . . . . 54.8(2) no
    C4 C5 C6 C61 . . . . 175.93(17) no
    N1 C6 C61 C62 . . . . 63.7(2) no
    N1 C6 C61 C66 . . . . -112.47(19) no
    C5 C6 C61 C62 . . . . -56.4(2) no
    C5 C6 C61 C66 . . . . 127.44(19) no
    C2 C21 C22 C23 . . . . -179.21(17) no
    C26 C21 C22 C23 . . . . -0.3(3) no
    C2 C21 C26 C25 . . . . 178.97(17) no
    C22 C21 C26 C25 . . . . 0.1(3) no
    C21 C22 C23 C24 . . . . 0.2(3) no
    C22 C23 C24 C12 . . . . 179.41(19) no
    C22 C23 C24 C25 . . . . 0.1(3) no
    C12 C24 C25 C26 . . . . -179.65(19) no
    C23 C24 C25 C26 . . . . -0.4(3) no
    C24 C25 C26 C21 . . . . 0.3(3) no
    C6 C61 C62 C63 . . . . -176.61(18) no
    C66 C61 C62 C63 . . . . -0.3(3) no
    C6 C61 C66 C65 . . . . 176.65(18) no
    C62 C61 C66 C65 . . . . 0.4(3) no
    C61 C62 C63 C64 . . . . 0.4(3) no
    C62 C63 C64 C16 . . . . -179.47(19) no
    C62 C63 C64 C65 . . . . -0.5(3) no
    C16 C64 C65 C66 . . . . 179.51(19) no
    C63 C64 C65 C66 . . . . 0.5(3) no
    C64 C65 C66 C61 . . . . -0.5(3) no
loop_
    _geom_hbond_atom_site_label_D
    _geom_hbond_atom_site_label_H
    _geom_hbond_atom_site_label_A
    _geom_hbond_site_symmetry_A
    _geom_hbond_distance_DH
    _geom_hbond_distance_HA
    _geom_hbond_distance_DA
    _geom_hbond_angle_DHA
    _geom_hbond_publ_flag
    N1 H1 O4 4_455 0.85(3) 2.26(3) 3.057(2) 157(2) yes
    C16 H16B Cg1 3_554 0.98 2.80 3.704(2) 154 yes
    C32 H32A Cg2 4_555 0.98 2.90 3.659(2) 135 yes
