# Supplementary material for: 3,3-Dimethyl-cis-2,6-di-p-tolyl­piperidin-4-one
Source: Acta Crystallogr Sect E Struct Rep Online. 2009 Sep 12;65(Pt 10):o2445. doi: 10.1107/S160053680903579X (PMC2970464; doi:10.1107/S160053680903579X)
Supplement: Supplementary file 2 [file e-65-o2445-Isup2.hkl]

#
# h,k,l, Fc-squared, Fo-squared, sigma(Fo-squared) and status flag
#
data_I
_shelx_title ' pt3dmp-o in P n a 21 Z=4 C21H25NO'
_shelx_refln_list_code          4
_shelx_F_calc_maximum      105.93
_exptl_crystal_F_000       664.00
_reflns_d_resolution_high  0.8017
 
loop_
 _symmetry_equiv_pos_as_xyz
 'x, y, z'
 '-x, -y, z+1/2'
 '-x+1/2, y+1/2, z+1/2'
 'x+1/2, -y+1/2, z'
 
_cell_length_a    12.9576
_cell_length_b    22.6153
_cell_length_c     5.9600
_cell_angle_alpha  90.000
_cell_angle_beta   90.000
_cell_angle_gamma  90.000
 
_shelx_F_squared_multiplier     1.000
 
loop_
 _refln_index_h
 _refln_index_k
 _refln_index_l
 _refln_F_squared_calc
 _refln_F_squared_meas
 _refln_F_squared_sigma
 _refln_observed_status
   4   0   0     4626.95     4488.16     11.41 o
   6   0   0      205.77      216.58      2.97 o
   8   0   0      626.08      698.40      7.95 o
  10   0   0      452.06      426.47      5.03 o
  12   0   0        9.40       16.47      1.50 o
  14   0   0      128.75      128.41      3.08 o
   2   1   0      404.55      370.98      1.70 o
   3   1   0        0.84       37.04     21.19 o
   4   1   0      455.60      475.13      3.81 o
   5   1   0        2.92        4.83      0.46 o
   6   1   0     2097.88     2475.64     16.14 o
   7   1   0       53.10       53.85      2.15 o
   8   1   0      235.37      261.02      9.46 o
   9   1   0       16.27       23.80      1.31 o
  10   1   0        1.73        0.77      1.13 o
  11   1   0      342.05      278.81      3.60 o
  12   1   0       83.82       82.22      1.87 o
  13   1   0        2.88        2.54      0.81 o
  14   1   0        7.58        5.31      0.85 o
  15   1   0       19.83       21.11      0.97 o
  16   1   0       63.35       68.67      1.57 o
   1   2   0      338.95      336.59      4.40 o
   2   2   0     2946.51     2776.70     21.09 o
   3   2   0     4928.86     4595.01      7.20 o
   4   2   0     3424.68     3356.27     10.37 o
   5   2   0      139.64      166.59      2.51 o
   6   2   0      335.87      398.45      2.53 o
   7   2   0       63.39       81.14      4.18 o
   8   2   0      831.07      954.61     22.21 o
   9   2   0      382.25      424.59      4.72 o
  10   2   0        0.73        2.16      0.83 o
  11   2   0        5.28        3.58      1.60 o
  12   2   0        3.03        1.46      0.81 o
  13   2   0       24.92       21.49      1.18 o
  14   2   0      164.39      146.94      2.26 o
  15   2   0       61.43       62.90      1.37 o
  16   2   0      213.45      238.36      2.76 o
   1   3   0      517.78      509.96      2.00 o
   2   3   0     7551.08     7194.13     44.79 o
   4   3   0     2010.23     2086.05     35.69 o
   5   3   0      704.50      766.04      4.24 o
   6   3   0      430.35      493.07      9.45 o
   7   3   0       32.24       31.35      1.07 o
   8   3   0      400.37      436.36      4.50 o
   9   3   0      250.53      284.27      3.90 o
  10   3   0       19.25       19.55      1.16 o
  11   3   0       99.60       87.85      1.84 o
  12   3   0       46.73       36.80      1.36 o
  13   3   0      143.20      130.74      3.65 o
  14   3   0        8.47        9.87      0.87 o
  15   3   0       58.21       57.03      2.69 o
  16   3   0      114.70      129.36      1.46 o
   0   4   0      605.49      553.87      3.55 o
   1   4   0     2453.54     2317.40      7.16 o
   2   4   0     4869.29     4945.85     24.37 o
   3   4   0     6030.60     5813.74    137.71 o
   4   4   0      390.97      427.59      2.25 o
   5   4   0      546.20      598.51      8.99 o
   6   4   0       10.59       18.52      1.93 o
   7   4   0        0.06        0.68      0.75 o
   8   4   0     1547.12     1708.45     39.60 o
   9   4   0       16.73       16.58      1.40 o
  10   4   0        0.28        0.38      0.87 o
  11   4   0        4.87        8.65      2.88 o
  12   4   0      174.67      156.71      5.55 o
  13   4   0        0.00        1.06      1.32 o
  14   4   0        0.64       -0.10      0.88 o
  15   4   0       47.00       54.30      1.20 o
  16   4   0      113.30      132.44      2.15 o
   1   5   0     1700.93     1571.41     13.72 o
   2   5   0      983.69     1017.82      6.57 o
   3   5   0     1315.00     1354.37      4.69 o
   4   5   0      214.85      216.21      1.69 o
   5   5   0       78.93       82.76      1.44 o
   6   5   0      770.71      847.03      4.56 o
   7   5   0       12.23       17.73      1.26 o
   8   5   0      568.15      561.53      5.18 o
   9   5   0       28.52       27.37      1.10 o
  10   5   0      346.91      353.78      3.36 o
  11   5   0       14.07       14.65      0.97 o
  12   5   0       42.01       46.79      3.16 o
  13   5   0        6.91        7.91      1.15 o
  14   5   0       47.23       51.29      3.15 o
  15   5   0       48.20       44.60      1.68 o
   0   6   0     1626.64     1591.48      3.74 o
   1   6   0        5.74       11.13      2.14 o
   2   6   0        2.97        2.88      0.35 o
   3   6   0     1292.24     1302.91      5.14 o
   4   6   0       68.83       61.78      1.04 o
   5   6   0      985.86     1123.05      4.48 o
   6   6   0      443.62      496.80     12.64 o
   7   6   0        6.51        4.41      0.94 o
   8   6   0        0.07        1.18      1.13 o
   9   6   0      332.49      352.19     10.87 o
  10   6   0      136.28      131.03      2.12 o
  11   6   0        6.32        8.63      2.97 o
  12   6   0       53.47       46.37      1.77 o
  13   6   0       90.96       94.71      5.01 o
  14   6   0      210.08      219.22      3.77 o
  15   6   0      162.07      187.10      2.18 o
   1   7   0        0.03        5.96      2.84 o
   2   7   0      436.56      446.89      3.08 o
   3   7   0       73.42       77.15      1.34 o
   4   7   0     2628.62     2567.87      8.43 o
   5   7   0      433.79      464.66      4.31 o
   6   7   0      386.32      435.37     12.79 o
   7   7   0      230.85      259.31     14.74 o
   8   7   0        1.14        1.38      1.24 o
   9   7   0      179.18      169.65      3.23 o
  10   7   0      161.84      141.12      3.11 o
  11   7   0       17.89       24.17      1.55 o
  12   7   0        2.25        1.94      1.13 o
  13   7   0        0.76        2.38      1.16 o
  14   7   0       66.82       61.94      2.15 o
  15   7   0       52.06       58.60      2.45 o
   0   8   0      150.34      153.43      1.97 o
   1   8   0        5.46        6.47      0.63 o
   2   8   0      101.94       99.75      4.08 o
   3   8   0      983.06     1070.72      5.13 o
   4   8   0      726.02      842.74      5.12 o
   5   8   0      856.35     1037.02     26.21 o
   6   8   0      187.18      195.78      8.16 o
   7   8   0      842.19      918.80     53.50 o
   8   8   0      244.34      257.73      5.56 o
   9   8   0      223.75      245.88      3.90 o
  10   8   0       93.21       86.29      2.54 o
  11   8   0      458.41      405.38      5.38 o
  12   8   0        0.74       -0.50      1.17 o
  13   8   0       11.09       11.55      1.32 o
  14   8   0      290.45      290.45      5.84 o
  15   8   0      263.48      290.79      2.44 o
   1   9   0      833.45      838.54      4.85 o
   2   9   0     1278.69     1524.75      8.41 o
   3   9   0       69.62       74.53      3.14 o
   4   9   0       14.84       16.64      0.86 o
   5   9   0       45.42       56.40      1.59 o
   6   9   0      267.62      286.62      7.07 o
   7   9   0        1.72        1.64      1.34 o
   8   9   0      103.77      105.32      3.75 o
   9   9   0     2716.68     2667.00     12.56 o
  10   9   0      884.91      856.25      7.55 o
  11   9   0       26.34       29.53      1.77 o
  12   9   0      502.45      471.11      5.78 o
  13   9   0      145.11      145.12      2.34 o
  14   9   0        7.92       11.55      1.18 o
  15   9   0       63.56       70.35      1.20 o
   0  10   0      412.44      335.17      4.57 o
   1  10   0     1135.64     1231.93      5.15 o
   2  10   0     4812.93     5057.07     61.82 o
   3  10   0     2632.84     3065.07      9.86 o
   4  10   0       16.95       14.62      1.51 o
   5  10   0       93.80       95.41      3.01 o
   6  10   0       49.79       51.03      2.40 o
   7  10   0      369.50      408.86      6.33 o
   8  10   0      187.70      188.29      3.26 o
   9  10   0       88.20       91.64      2.56 o
  10  10   0       66.38       62.92      2.22 o
  11  10   0       45.22       46.68      2.05 o
  12  10   0       76.13       79.64      2.47 o
  13  10   0       48.35       48.86      2.26 o
  14  10   0        0.13        1.71      0.66 o
  15  10   0      152.84      170.12      2.36 o
   1  11   0     1626.36     1754.86      6.85 o
   2  11   0      802.50      863.03      5.68 o
   3  11   0      608.83      658.77     11.29 o
   4  11   0      314.15      343.53      5.76 o
   5  11   0        5.45        7.16      1.43 o
   6  11   0        2.51        0.94      2.18 o
   7  11   0       24.02       26.98      2.62 o
   8  11   0        0.09        1.81      1.52 o
   9  11   0      212.63      214.56      3.75 o
  10  11   0      404.96      394.69      5.17 o
  11  11   0       52.72       44.32      1.49 o
  12  11   0      123.87      126.94      2.24 o
  13  11   0      148.27      147.74      2.20 o
  14  11   0       90.09       89.04      1.49 o
   0  12   0       96.52       98.54      2.92 o
   1  12   0      559.07      543.33      4.65 o
   2  12   0      322.52      309.99      2.95 o
   3  12   0      554.93      584.93     11.59 o
   4  12   0       17.36       15.15      1.78 o
   5  12   0       99.67      117.39      3.76 o
   6  12   0       40.01       56.63      2.87 o
   7  12   0      879.59      812.95      8.34 o
   8  12   0      123.89      123.52      3.54 o
   9  12   0       63.09       66.36      9.13 o
  10  12   0        2.60        3.78      1.24 o
  11  12   0      192.84      195.80      2.79 o
  12  12   0      149.39      153.49      2.36 o
  13  12   0        7.63        8.25      0.79 o
  14  12   0        1.72        2.17      0.62 o
   1  13   0        4.41        5.87      1.01 o
   2  13   0      703.01      747.70     27.31 o
   3  13   0      561.22      569.49     24.06 o
   4  13   0        1.98        0.55      1.28 o
   5  13   0      234.93      210.22      9.97 o
   6  13   0      155.18      176.84      3.95 o
   7  13   0      237.78      215.51      4.54 o
   8  13   0      294.56      271.64      5.19 o
   9  13   0      167.90      157.19      4.08 o
  10  13   0        8.31        5.91      1.04 o
  11  13   0        8.66        9.57      0.99 o
  12  13   0        1.40        1.86      0.82 o
  13  13   0       62.53       63.18      1.32 o
  14  13   0       25.69       26.28      1.14 o
   0  14   0     1324.50     1351.78     11.38 o
   1  14   0      121.03      109.99      3.90 o
   2  14   0      286.30      308.81      5.89 o
   3  14   0       71.43       73.02      3.10 o
   4  14   0      317.19      351.28     22.95 o
   5  14   0      266.71      260.82      7.96 o
   6  14   0      718.84      733.83      8.04 o
   7  14   0       11.84       12.57      1.67 o
   8  14   0        4.39        4.85      1.47 o
   9  14   0      104.20      107.76      3.44 o
  10  14   0       16.37       13.49      1.63 o
  11  14   0       44.73       41.14      2.14 o
  12  14   0        0.88        1.90      1.10 o
  13  14   0       76.08       74.31      2.08 o
   1  15   0       29.57       31.68      2.11 o
   2  15   0        3.14        8.69      2.36 o
   3  15   0      207.30      170.48      4.76 o
   4  15   0      108.35       98.17      2.02 o
   5  15   0        0.22        0.59      2.36 o
   6  15   0     1935.16     1749.44     12.63 o
   7  15   0        1.36        2.38      1.54 o
   8  15   0      205.12      192.80      4.52 o
   9  15   0        0.52        0.19      1.26 o
  10  15   0        7.59        7.83      1.44 o
  11  15   0       12.29       10.60      1.42 o
  12  15   0       43.00       43.50      1.89 o
  13  15   0        0.44        1.58      0.75 o
   0  16   0      361.29      378.76      6.54 o
   1  16   0      263.62      261.77      5.71 o
   2  16   0       72.13       77.66      3.44 o
   3  16   0       21.36       22.36      1.14 o
   4  16   0        0.00        2.41      1.03 o
   5  16   0      117.43      121.73      3.18 o
   6  16   0        1.14        1.61      1.28 o
   7  16   0      282.04      243.47      5.04 o
   8  16   0      117.67       99.69      3.33 o
   9  16   0        0.02        1.44      1.21 o
  10  16   0        2.59        3.33      1.19 o
  11  16   0        4.52        4.73      1.15 o
  12  16   0       82.42       85.32      2.24 o
  13  16   0        9.33       12.26      0.90 o
   1  17   0      578.49      531.39      4.53 o
   2  17   0      394.70      342.19      3.70 o
   3  17   0       58.67       44.62      1.55 o
   4  17   0        9.17       12.43      1.13 o
   5  17   0      815.56      704.08      5.59 o
   6  17   0        8.49       10.00      1.46 o
   7  17   0      508.90      457.65      6.75 o
   8  17   0        0.02       -0.83      1.28 o
   9  17   0        3.82        3.71      1.27 o
  10  17   0       78.28       77.53      2.64 o
  11  17   0        0.96        0.99      0.96 o
  12  17   0        0.62        1.53      0.80 o
   0  18   0       18.01       15.07      1.60 o
   1  18   0       25.97       22.15      1.21 o
   2  18   0      184.64      177.71      2.87 o
   3  18   0     1422.14     1256.95      7.33 o
   4  18   0      466.20      422.48      4.37 o
   5  18   0        2.97        5.53      0.94 o
   6  18   0      135.80      139.80      3.83 o
   7  18   0      204.86      170.59      4.18 o
   8  18   0        7.74        4.72      1.27 o
   9  18   0       13.17       12.32      1.39 o
  10  18   0       33.93       31.34      1.74 o
  11  18   0        0.03        1.04      0.85 o
  12  18   0        7.68       10.59      0.91 o
   1  19   0      673.61      610.41      5.16 o
   2  19   0      369.55      339.24      3.93 o
   3  19   0      225.87      196.68      3.04 o
   4  19   0        4.92        7.47      2.00 o
   5  19   0      344.19      268.68      3.59 o
   6  19   0      116.78       93.67      3.17 o
   7  19   0       17.51       13.50      1.72 o
   8  19   0       17.22       15.86      1.51 o
   9  19   0       12.55       11.33      1.37 o
  10  19   0        0.12        0.97      0.92 o
  11  19   0       13.03       13.94      1.11 o
   0  20   0        1.19        0.70      1.29 o
   1  20   0      100.98       92.65      2.17 o
   2  20   0      614.29      534.09      4.95 o
   3  20   0      135.54      111.94      2.40 o
   4  20   0       63.36       58.17      3.70 o
   5  20   0      367.26      304.25      5.47 o
   6  20   0        2.53        3.82      1.37 o
   7  20   0       77.10       70.18      2.73 o
   8  20   0       21.18       18.96      1.62 o
   9  20   0        1.60        1.25      1.01 o
  10  20   0       29.48       38.00      1.59 o
  11  20   0       68.37       81.03      1.73 o
   1  21   0      206.02      182.34      2.98 o
   2  21   0      137.34      121.16      6.18 o
   3  21   0       18.76       12.02      1.12 o
   4  21   0        3.92        6.48      1.00 o
   5  21   0        1.70        3.51      1.44 o
   6  21   0       80.69       84.55      2.89 o
   7  21   0        8.01       10.35      1.34 o
   8  21   0       15.64       12.77      1.34 o
   9  21   0      125.22      134.03      2.85 o
  10  21   0       22.25       22.45      1.17 o
   0  22   0      661.61      583.98      7.28 o
   1  22   0      112.54      105.55      2.39 o
   2  22   0      153.68      136.45      2.63 o
   3  22   0        0.74        1.20      0.88 o
   4  22   0        0.96        2.27      1.48 o
   5  22   0        7.82        7.68      1.32 o
   6  22   0        1.49        3.55      1.19 o
   7  22   0       16.38       14.78      1.47 o
   8  22   0        0.34        0.19      0.95 o
   9  22   0        6.64        7.11      0.93 o
   1  23   0        1.93        3.01      0.90 o
   2  23   0        1.04        0.39      0.86 o
   3  23   0       11.72        9.99      1.04 o
   4  23   0       11.57       13.37      1.50 o
   5  23   0        0.09        0.23      1.15 o
   6  23   0       27.43       26.01      1.68 o
   7  23   0        7.83        9.18      1.21 o
   8  23   0        0.37        0.36      0.93 o
   0  24   0      132.78      131.03      3.40 o
   1  24   0       78.06       82.65      5.23 o
   2  24   0        0.65        0.91      0.81 o
   3  24   0       71.97       74.99      3.00 o
   4  24   0        5.93        6.80      1.27 o
   5  24   0       18.98       19.36      1.53 o
   6  24   0      188.43      205.60      3.48 o
   7  24   0       25.99       26.27      1.34 o
   1  25   0        0.74        1.14      0.77 o
   2  25   0        3.30        1.90      0.79 o
   3  25   0       25.97       34.59      1.81 o
   4  25   0       73.16       74.96      2.30 o
   5  25   0       45.44       43.95      1.72 o
   6  25   0        1.01        1.94      0.90 o
   0  26   0        4.81        5.01      1.21 o
   1  26   0       15.92       15.16      1.00 o
   2  26   0       12.11       13.47      1.23 o
   3  26   0       47.51       48.40      1.73 o
   4  26   0        3.48        3.25      0.94 o
   5  26   0       15.36       18.36      1.10 o
   1  27   0        9.25       10.82      1.05 o
   2  27   0       64.70       78.62      1.89 o
   3  27   0      233.92      275.37      3.07 o
   2   0   1     2326.54     2061.64     38.24 o
   4   0   1     1997.25     2038.76      7.32 o
   6   0   1     3087.67     3270.33    107.65 o
   8   0   1       32.85       36.44      1.53 o
  10   0   1      548.58      536.24     15.88 o
  12   0   1      120.15      112.00      4.67 o
  14   0   1       32.80       35.67      1.27 o
   1   1   1     7956.52     7639.42     51.32 o
   2   1   1     1122.42     1132.84      3.83 o
   3   1   1     1234.19     1188.61      8.43 o
   4   1   1     5456.21     5393.63     63.26 o
   5   1   1      579.44      536.79      6.25 o
   6   1   1      133.99      159.22      4.90 o
   7   1   1      145.89      176.97      2.69 o
   8   1   1      312.65      363.28      4.61 o
   9   1   1       24.03       27.68      1.67 o
  10   1   1       27.90       27.86      0.93 o
  11   1   1       53.66       50.56      1.18 o
  12   1   1      331.23      266.78      2.96 o
  13   1   1       72.81       73.48      1.41 o
  14   1   1       36.70       30.37      1.24 o
  15   1   1       15.75       16.57      0.59 o
   1   2   1      658.88      658.78      4.99 o
   2   2   1     5300.31     5090.41     19.79 o
   3   2   1     3404.32     3318.40     55.87 o
   4   2   1     6561.79     6465.18     25.36 o
   5   2   1      507.17      544.01     14.25 o
   6   2   1      322.87      361.79      5.29 o
   7   2   1      709.39      794.19      9.64 o
   8   2   1      119.36      142.30      2.93 o
   9   2   1      302.66      336.83      6.62 o
  10   2   1        5.51        9.73      1.00 o
  11   2   1      105.93       89.79      1.33 o
  12   2   1      170.57      167.74      1.80 o
  13   2   1      123.27      108.00      1.46 o
  14   2   1      139.18      132.46      1.49 o
  15   2   1       92.35       90.33      1.32 o
   0   3   1     3439.45     3216.80     45.52 o
   1   3   1     3294.19     3150.66     17.36 o
   2   3   1     3667.15     3645.17      6.01 o
   3   3   1      587.03      566.14     13.48 o
   4   3   1     1030.82     1112.85     23.56 o
   5   3   1     1177.83     1199.13     13.49 o
   6   3   1        1.09        2.14      2.65 o
   7   3   1       36.31       42.57      2.00 o
   8   3   1       66.24       81.15      2.89 o
   9   3   1        6.51       10.25      1.50 o
  10   3   1       27.66       29.71      0.81 o
  11   3   1        3.71        5.23      0.76 o
  12   3   1       32.85       31.95      1.27 o
  13   3   1      325.62      281.52      2.84 o
  14   3   1        4.90        4.33      0.57 o
  15   3   1       35.29       35.89      0.83 o
   1   4   1     3046.52     2967.90      8.28 o
   2   4   1     3629.17     3720.37      8.04 o
   3   4   1     1578.18     1578.67     11.20 o
   4   4   1      982.18      992.48      7.57 o
   5   4   1       16.60       22.54      0.85 o
   6   4   1      176.15      208.58      2.37 o
   7   4   1      173.10      193.79      2.49 o
   8   4   1      187.68      184.91      3.21 o
   9   4   1      480.22      478.61      7.08 o
  10   4   1      156.76      155.72      2.06 o
  11   4   1       69.56       52.87      1.51 o
  12   4   1       64.37       54.73      1.33 o
  13   4   1        5.97        6.06      0.65 o
  14   4   1       16.76       19.46      0.84 o
  15   4   1       52.99       54.00      1.27 o
   0   5   1      221.12      201.46      2.56 o
   1   5   1      693.53      657.35      4.95 o
   2   5   1     2069.76     1989.54      7.45 o
   3   5   1       94.61       92.07      1.54 o
   4   5   1      502.51      515.81      4.08 o
   5   5   1      237.67      254.31      3.53 o
   6   5   1      524.40      609.30      4.66 o
   7   5   1      582.25      654.62      5.80 o
   8   5   1       38.24       47.97      1.23 o
   9   5   1       18.51       19.87      0.79 o
  10   5   1       48.95       47.01      2.18 o
  11   5   1       79.64       73.35      1.36 o
  12   5   1      201.81      184.92      2.23 o
  13   5   1        1.89        1.72      0.61 o
  14   5   1      275.44      261.78      2.87 o
  15   5   1       56.71       58.87      1.08 o
   1   6   1      438.73      410.98      3.50 o
   2   6   1     1269.39     1208.76      4.22 o
   3   6   1      622.66      648.70      3.64 o
   4   6   1      481.66      500.07      8.68 o
   5   6   1     1003.09     1052.04      8.21 o
   6   6   1     1747.91     1878.62     10.10 o
   7   6   1     1320.57     1453.75      8.28 o
   8   6   1      501.67      567.43      4.38 o
   9   6   1       37.46       36.10      1.01 o
  10   6   1      121.35      119.63      2.97 o
  11   6   1       91.59       86.95      1.92 o
  12   6   1      194.76      181.81      4.03 o
  13   6   1       34.43       32.98      1.04 o
  14   6   1       12.75       11.61      0.95 o
  15   6   1        8.24        7.51      0.48 o
   0   7   1     1691.09     1579.07      6.37 o
   1   7   1      137.33      135.10      1.19 o
   2   7   1      131.83      143.74      1.79 o
   3   7   1     1018.59     1125.57     18.00 o
   4   7   1     2401.40     2645.72     17.61 o
   5   7   1     1720.23     1833.75      7.54 o
   6   7   1     1444.04     1564.41     22.37 o
   7   7   1      436.86      484.97      4.94 o
   8   7   1       52.96       52.62      1.90 o
   9   7   1      122.14      111.99      3.33 o
  10   7   1      269.03      243.32      2.43 o
  11   7   1      441.45      399.50      3.82 o
  12   7   1      121.78      110.97      1.73 o
  13   7   1        4.69        4.47      0.84 o
  14   7   1      320.54      323.08      3.15 o
  15   7   1       35.20       37.73      0.71 o
   1   8   1      388.26      353.79      2.29 o
   2   8   1     1158.68     1268.36     18.10 o
   3   8   1      799.38      853.93      4.51 o
   4   8   1      168.15      186.33      3.95 o
   5   8   1     1940.17     2043.07     24.46 o
   6   8   1      622.83      666.59      6.54 o
   7   8   1      200.46      225.63      3.08 o
   8   8   1       42.47       37.19      1.11 o
   9   8   1      789.23      800.09     16.82 o
  10   8   1      479.20      456.46      5.64 o
  11   8   1      347.73      324.95      3.46 o
  12   8   1       52.48       49.34      1.50 o
  13   8   1      236.52      238.79      2.38 o
  14   8   1       97.39      102.69      1.26 o
  15   8   1       64.33       70.24      1.03 o
   0   9   1     1703.44     1695.29      7.99 o
   1   9   1      165.55      193.63      1.71 o
   2   9   1      148.87      151.28      3.45 o
   3   9   1     1518.19     1651.39     10.01 o
   4   9   1      977.10     1076.36     18.08 o
   5   9   1      387.17      400.23      4.32 o
   6   9   1       26.96       36.24      3.71 o
   7   9   1      192.36      207.53      3.88 o
   8   9   1      115.47      127.97      4.23 o
   9   9   1      158.16      168.47      2.36 o
  10   9   1      205.07      199.04      2.74 o
  11   9   1       92.60       94.54      1.96 o
  12   9   1        7.79        7.28      1.04 o
  13   9   1      137.36      145.88      2.04 o
  14   9   1       32.41       36.14      0.81 o
  15   9   1       98.67      114.03      1.37 o
   1  10   1      406.48      427.31      2.16 o
   2  10   1      652.64      676.93      7.52 o
   3  10   1      222.53      233.85      2.24 o
   4  10   1       52.32       47.28      1.22 o
   5  10   1       82.81       86.52      2.02 o
   6  10   1      108.78      130.35      2.52 o
   7  10   1      217.47      240.15      6.59 o
   8  10   1      739.65      730.64      5.98 o
   9  10   1     1833.83     1848.66     18.12 o
  10  10   1      365.83      345.45      3.46 o
  11  10   1      235.59      229.43      3.20 o
  12  10   1       37.50       35.63      0.94 o
  13  10   1        2.86        3.47      0.52 o
  14  10   1       73.45       74.13      0.98 o
   0  11   1      284.91      341.85      2.89 o
   1  11   1      703.17      770.58      4.54 o
   2  11   1     2389.29     2445.20     11.88 o
   3  11   1      324.47      366.66      3.28 o
   4  11   1       75.73       83.46      2.22 o
   5  11   1      150.71      160.20      2.41 o
   6  11   1      132.43      122.66      2.68 o
   7  11   1      474.22      442.73      6.17 o
   8  11   1      257.05      244.02     12.13 o
   9  11   1      174.11      181.06      2.74 o
  10  11   1       15.73       17.23      1.47 o
  11  11   1       49.99       48.88      1.67 o
  12  11   1       24.89       27.98      0.87 o
  13  11   1       18.28       19.73      0.70 o
  14  11   1       40.59       40.44      0.71 o
   1  12   1      264.24      288.59      3.30 o
   2  12   1       96.21      118.40      3.05 o
   3  12   1       42.29       45.65      1.17 o
   4  12   1       17.06       22.38      0.95 o
   5  12   1       63.08       72.03      2.24 o
   6  12   1      354.44      361.98     11.56 o
   7  12   1      171.18      165.30      2.76 o
   8  12   1      524.87      488.34      4.78 o
   9  12   1      235.42      232.67      3.40 o
  10  12   1      466.44      457.37      3.47 o
  11  12   1       71.77       71.76      1.24 o
  12  12   1      129.97      134.45      2.15 o
  13  12   1       12.54       14.37      0.61 o
  14  12   1        9.83       10.36      0.52 o
   0  13   1      657.97      614.30      6.42 o
   1  13   1       65.20       58.56      1.72 o
   2  13   1      698.32      701.44      7.95 o
   3  13   1      263.20      290.36      5.13 o
   4  13   1        8.84        9.68      1.41 o
   5  13   1        7.07        7.50      1.57 o
   6  13   1       15.19       20.56      1.21 o
   7  13   1      127.66      107.10      4.49 o
   8  13   1      267.55      265.06     10.21 o
   9  13   1       72.54       67.30      2.01 o
  10  13   1      267.46      257.87      3.06 o
  11  13   1        4.09        6.19      0.79 o
  12  13   1       54.38       55.36      1.16 o
  13  13   1       57.78       55.92      1.00 o
  14  13   1       57.94       59.37      1.49 o
   1  14   1        4.80        4.42      0.87 o
   2  14   1      225.36      231.41      2.59 o
   3  14   1      435.05      431.36     14.22 o
   4  14   1        0.15       15.70     11.43 o
   5  14   1       65.22       62.87      1.40 o
   6  14   1      101.27       91.72      4.67 o
   7  14   1      138.00      129.35      7.93 o
   8  14   1      173.89      168.19      5.01 o
   9  14   1      131.18      118.87      6.82 o
  10  14   1       91.56       97.08      2.10 o
  11  14   1       72.25       75.84      1.61 o
  12  14   1        5.42        5.32      0.62 o
  13  14   1       18.09       17.96      0.80 o
   0  15   1     1197.34     1191.18     12.50 o
   1  15   1      205.92      215.34      2.54 o
   2  15   1      110.48      103.56      1.82 o
   3  15   1       84.79       65.82      3.70 o
   4  15   1      168.62      167.87      2.98 o
   5  15   1       44.17       41.04      1.28 o
   6  15   1      147.86      142.38      3.08 o
   7  15   1       21.26       20.32      1.28 o
   8  15   1      202.82      183.67      4.45 o
   9  15   1       38.72       43.87      1.65 o
  10  15   1      185.62      182.56      8.01 o
  11  15   1       21.82       20.85      1.12 o
  12  15   1       26.94       27.47      1.03 o
  13  15   1       23.26       25.37      0.99 o
   1  16   1      643.51      627.62      4.41 o
   2  16   1       98.95       97.01      2.10 o
   3  16   1       86.94       84.98      1.37 o
   4  16   1      295.68      264.70      2.68 o
   5  16   1       39.17       32.69      1.15 o
   6  16   1      371.53      324.89      9.92 o
   7  16   1       50.36       47.15      1.72 o
   8  16   1       24.14       22.57      1.28 o
   9  16   1       24.51       26.15      1.33 o
  10  16   1       31.96       28.34      2.02 o
  11  16   1        0.77        0.88      0.73 o
  12  16   1       15.82       14.66      0.76 o
  13  16   1       24.83       26.07      1.09 o
   0  17   1      209.43      190.01      2.76 o
   1  17   1       99.20       95.90      1.42 o
   2  17   1      653.24      590.88      3.37 o
   3  17   1      383.08      349.58      3.12 o
   4  17   1      345.15      301.56      7.72 o
   5  17   1      215.80      190.55      3.56 o
   6  17   1      271.80      235.13     12.89 o
   7  17   1      566.56      478.09     22.16 o
   8  17   1       21.05       21.42      1.31 o
   9  17   1       40.41       39.18      1.78 o
  10  17   1       72.57       68.71      1.69 o
  11  17   1        3.45        4.41      0.70 o
  12  17   1       12.45       10.48      0.82 o
   1  18   1      731.32      627.97      5.36 o
   2  18   1      100.67       94.28      2.06 o
   3  18   1       56.46       47.42      1.14 o
   4  18   1       76.21       68.75      2.00 o
   5  18   1      235.41      179.72      6.77 o
   6  18   1       83.34       75.77      2.04 o
   7  18   1       35.64       30.45      3.13 o
   8  18   1       41.08       39.72      3.61 o
   9  18   1       28.03       27.43      1.27 o
  10  18   1      105.94      107.34      3.74 o
  11  18   1       46.54       46.75      1.79 o
  12  18   1        5.35        4.07      0.71 o
   0  19   1      871.09      818.12     36.97 o
   1  19   1      266.41      258.44      6.62 o
   2  19   1      529.39      494.84     10.26 o
   3  19   1       13.34       12.06      0.80 o
   4  19   1       88.47       79.69      2.27 o
   5  19   1       75.43       68.40      1.59 o
   6  19   1       19.75       26.05      1.37 o
   7  19   1      102.44       87.29      4.52 o
   8  19   1       68.90       61.13      1.74 o
   9  19   1       29.65       27.22      1.18 o
  10  19   1       58.69       69.51      3.11 o
  11  19   1        3.96        3.23      0.83 o
   1  20   1      218.25      208.64      4.60 o
   2  20   1      119.97      114.83      2.87 o
   3  20   1       36.31       32.21      2.01 o
   4  20   1      104.80       88.77      2.25 o
   5  20   1       11.73       10.07      0.90 o
   6  20   1       77.22       71.95      1.93 o
   7  20   1       30.61       29.95      1.36 o
   8  20   1      233.06      240.27     11.83 o
   9  20   1      135.42      137.12      2.80 o
  10  20   1       32.63       34.50      1.35 o
  11  20   1      193.28      231.21      2.81 o
   0  21   1      335.70      340.43     18.87 o
   1  21   1      560.93      529.90     13.35 o
   2  21   1      292.84      264.66      6.81 o
   3  21   1       25.66       25.51      1.09 o
   4  21   1       67.27       69.29      2.43 o
   5  21   1      108.45      111.24      3.37 o
   6  21   1       65.85       68.50      3.42 o
   7  21   1       17.48       14.46      1.72 o
   8  21   1        1.72        1.31      0.80 o
   9  21   1       12.75       10.66      1.12 o
  10  21   1       30.78       34.72      1.39 o
   1  22   1       64.77       61.51      1.39 o
   2  22   1      186.33      180.52      4.60 o
   3  22   1       53.70       47.40      1.15 o
   4  22   1      120.67      111.39      2.41 o
   5  22   1       17.57       19.56      1.12 o
   6  22   1      134.59      138.84      7.79 o
   7  22   1      125.85      143.38      5.56 o
   8  22   1        5.46        6.06      1.03 o
   9  22   1       12.97       15.83      1.15 o
   0  23   1      145.51      143.11      4.41 o
   1  23   1       64.30       68.47      1.87 o
   2  23   1       18.27       18.82      0.82 o
   3  23   1       65.54       60.35      1.84 o
   4  23   1        4.32        6.00      0.78 o
   5  23   1      114.42      126.94      2.54 o
   6  23   1       62.80       63.62      1.50 o
   7  23   1       18.84       16.73      1.38 o
   8  23   1        1.82        2.03      0.79 o
   9  23   1        9.09       13.93      0.85 o
   1  24   1       19.64       17.52      1.14 o
   2  24   1       51.27       54.26      2.39 o
   3  24   1       54.39       53.74      1.66 o
   4  24   1       21.29       26.42      1.80 o
   5  24   1       30.75       31.77      1.81 o
   6  24   1        2.58        4.94      1.06 o
   7  24   1       27.04       29.19      1.42 o
   8  24   1       20.06       27.73      1.15 o
   0  25   1       28.95       28.35      1.82 o
   1  25   1       74.57       77.89      1.85 o
   2  25   1       50.09       46.85      2.33 o
   3  25   1        2.43        3.01      0.82 o
   4  25   1        6.00        7.65      1.18 o
   5  25   1       33.51       36.79      1.64 o
   6  25   1       28.87       29.36      1.39 o
   7  25   1       45.41       44.52      1.36 o
   1  26   1       21.76       22.07      1.09 o
   2  26   1      101.46      113.27      1.94 o
   3  26   1        1.07        1.07      0.88 o
   4  26   1       11.96       13.03      1.15 o
   5  26   1       41.22       49.51      1.57 o
   0  27   1       36.17       41.87      1.69 o
   1  27   1       12.34       15.41      0.89 o
   2  27   1       97.22      115.42      2.35 o
   3  27   1        4.07        5.32      0.87 o
   0   0   2    11221.72    11104.10     99.91 o
   2   0   2     3925.72     3801.60     15.96 o
   4   0   2      772.09      836.49      8.21 o
   6   0   2      524.85      583.65      8.03 o
   8   0   2      311.52      355.46      6.64 o
  10   0   2        7.82        9.65      0.89 o
  12   0   2       30.94       27.07      1.47 o
  14   0   2        1.72        2.83      0.93 o
   1   1   2      287.33      298.49      3.40 o
   2   1   2     1700.02     1822.31      5.61 o
   3   1   2       11.00       10.02      0.52 o
   4   1   2      106.05      116.88      1.55 o
   5   1   2      395.18      431.96     10.61 o
   6   1   2     1110.80     1236.34     11.38 o
   7   1   2      490.73      558.84      6.33 o
   8   1   2      445.50      470.02      5.33 o
   9   1   2      136.27      132.18      3.97 o
  10   1   2        0.65        1.93      0.58 o
  11   1   2      403.40      372.80      3.83 o
  12   1   2       50.41       54.65      1.12 o
  13   1   2      121.03      120.40      1.98 o
  14   1   2       65.85       68.69      1.33 o
  15   1   2       28.59       26.52      0.76 o
   0   2   2     4014.44     3928.98     13.36 o
   1   2   2     1179.82     1168.97      4.11 o
   2   2   2      943.28      919.92     10.19 o
   3   2   2       12.24       19.55      0.44 o
   4   2   2      623.98      633.07      4.95 o
   5   2   2        3.14        5.07      0.76 o
   6   2   2      214.15      218.94      3.41 o
   7   2   2       70.16       78.77      5.95 o
   8   2   2      203.20      215.48      3.76 o
   9   2   2       60.05       53.79      0.98 o
  10   2   2       41.81       47.96      0.99 o
  11   2   2      394.86      336.06      5.29 o
  12   2   2       21.79       17.36      0.76 o
  13   2   2      194.96      179.00      2.47 o
  14   2   2      101.61       92.15      1.56 o
  15   2   2       31.19       36.16      1.25 o
   1   3   2      396.56      427.15      3.66 o
   2   3   2      112.02      129.73      1.79 o
   3   3   2     1105.87     1138.21      8.03 o
   4   3   2      135.30      173.24      4.49 o
   5   3   2      169.77      165.47      2.29 o
   6   3   2      897.14      985.89      7.04 o
   7   3   2       27.09       27.29      1.94 o
   8   3   2      158.27      180.64      3.49 o
   9   3   2      176.56      165.40      6.00 o
  10   3   2      142.19      121.85      1.84 o
  11   3   2      145.54      137.23      2.46 o
  12   3   2      218.32      193.02      2.30 o
  13   3   2       42.94       44.12      0.97 o
  14   3   2       43.71       42.65      1.27 o
  15   3   2       23.38       22.18      1.11 o
   0   4   2      614.95      563.08      5.27 o
   1   4   2     1545.41     1534.05      7.00 o
   2   4   2      927.93      952.32      7.05 o
   3   4   2       38.44       30.66      1.21 o
   4   4   2      234.19      271.58      3.61 o
   5   4   2     1135.60     1276.95      9.41 o
   6   4   2      155.50      169.98      2.47 o
   7   4   2      247.46      281.05     12.54 o
   8   4   2      178.14      195.28      3.56 o
   9   4   2       37.48       41.58      2.11 o
  10   4   2      192.12      184.54      3.27 o
  11   4   2       38.71       31.53      0.87 o
  12   4   2      117.07      108.35      1.78 o
  13   4   2      113.67      112.46      2.03 o
  14   4   2       14.05       13.75      0.89 o
  15   4   2       71.81       74.61      1.70 o
   1   5   2       77.68       77.84      0.98 o
   2   5   2     1148.13     1198.24     11.26 o
   3   5   2     1137.97     1204.58      5.86 o
   4   5   2      780.52      780.83      5.96 o
   5   5   2      685.44      793.33     19.58 o
   6   5   2      352.21      368.77      3.67 o
   7   5   2      241.28      267.80      4.76 o
   8   5   2      279.88      251.55      3.32 o
   9   5   2       97.68       95.75      1.89 o
  10   5   2       61.04       56.92      1.34 o
  11   5   2       29.27       21.99      0.97 o
  12   5   2       43.93       37.01      1.16 o
  13   5   2       83.92       82.76      1.78 o
  14   5   2       27.70       31.52      1.10 o
  15   5   2        6.32        5.38      0.80 o
   0   6   2     1290.82     1272.48      5.10 o
   1   6   2       96.29      102.23      1.16 o
   2   6   2     1806.06     1783.40      5.13 o
   3   6   2     1458.19     1569.30      9.30 o
   4   6   2      388.12      428.42      4.72 o
   5   6   2      845.78      869.66      8.71 o
   6   6   2      694.71      806.78      6.54 o
   7   6   2       42.36       45.27      4.17 o
   8   6   2      320.39      310.83      4.68 o
   9   6   2       98.38       95.78      2.72 o
  10   6   2      210.59      196.71      2.28 o
  11   6   2      177.56      161.53      2.51 o
  12   6   2       16.29       15.46      1.11 o
  13   6   2      113.21      107.01      1.94 o
  14   6   2       27.74       26.16      0.92 o
  15   6   2      147.52      166.02      2.31 o
   1   7   2      120.11      122.36      2.30 o
   2   7   2      454.99      477.24      4.27 o
   3   7   2      912.26      971.94     11.31 o
   4   7   2      157.88      168.39      2.94 o
   5   7   2      531.96      612.03      5.60 o
   6   7   2       34.01       37.71      1.42 o
   7   7   2        0.05        0.38      1.51 o
   8   7   2       23.52       26.90      0.98 o
   9   7   2       10.46        7.94      0.79 o
  10   7   2       22.76       22.95      1.13 o
  11   7   2       87.95       79.30      2.06 o
  12   7   2       46.44       52.56      1.72 o
  13   7   2       34.79       35.41      1.46 o
  14   7   2        4.80        5.38      1.07 o
  15   7   2       76.30       78.53      1.58 o
   0   8   2      967.05     1070.14      6.61 o
   1   8   2      471.28      471.02      2.37 o
   2   8   2     1449.46     1542.41      6.62 o
   3   8   2      458.40      498.37      5.67 o
   4   8   2      249.16      281.45      3.20 o
   5   8   2       47.00       53.65      2.94 o
   6   8   2      557.98      615.36      5.90 o
   7   8   2      140.40      139.43      2.27 o
   8   8   2      331.51      321.22      3.20 o
   9   8   2      361.76      338.04      3.40 o
  10   8   2      143.34      125.30     10.19 o
  11   8   2      116.89      116.64      2.52 o
  12   8   2      130.16      130.24      1.84 o
  13   8   2        4.62        5.04      0.56 o
  14   8   2       60.32       65.30      2.58 o
   1   9   2       57.03       56.71      1.23 o
   2   9   2      367.91      381.61      3.42 o
   3   9   2      144.68      173.93      2.15 o
   4   9   2      279.53      307.85      7.34 o
   5   9   2      370.93      409.18      3.45 o
   6   9   2       93.24      107.50      1.87 o
   7   9   2      279.55      296.98     11.31 o
   8   9   2      678.32      677.54      5.58 o
   9   9   2     1456.76     1341.06      6.78 o
  10   9   2      711.65      669.40     12.71 o
  11   9   2      235.38      222.82      3.05 o
  12   9   2       87.38       92.81      2.19 o
  13   9   2       32.64       36.07      0.99 o
  14   9   2       47.93       52.73      1.08 o
   0  10   2      327.03      324.38      3.04 o
   1  10   2      271.22      263.90      2.17 o
   2  10   2      763.20      761.43      6.37 o
   3  10   2      183.73      195.30      3.30 o
   4  10   2      109.41      114.19      2.89 o
   5  10   2       10.35       15.55      1.22 o
   6  10   2       15.46       14.66      1.52 o
   7  10   2       59.39       56.27      1.15 o
   8  10   2      522.68      505.05     17.44 o
   9  10   2       93.78       99.37      4.11 o
  10  10   2       87.67       88.13      2.65 o
  11  10   2      252.00      265.15      5.43 o
  12  10   2      209.20      230.99      2.96 o
  13  10   2       45.12       48.88      3.02 o
  14  10   2      113.66      128.49      3.66 o
   1  11   2       86.24       92.50      1.76 o
   2  11   2        5.37        6.05      0.70 o
   3  11   2      183.70      203.53      5.16 o
   4  11   2       64.30       59.72      1.50 o
   5  11   2      211.68      234.67      3.49 o
   6  11   2       45.47       56.72      1.58 o
   7  11   2        5.93        6.96      0.76 o
   8  11   2      210.41      211.12      9.12 o
   9  11   2       78.56       75.73      2.99 o
  10  11   2       36.13       32.08      1.39 o
  11  11   2      104.01      116.08      3.00 o
  12  11   2       42.75       46.12      1.14 o
  13  11   2      206.47      207.57     14.77 o
  14  11   2       43.82       47.18      1.22 o
   0  12   2      769.48      800.31     12.19 o
   1  12   2       17.56       24.53      0.87 o
   2  12   2      558.38      579.10      4.10 o
   3  12   2      447.92      431.11      5.24 o
   4  12   2      139.93      151.23      3.22 o
   5  12   2      273.98      282.53      7.79 o
   6  12   2      515.72      525.66      3.17 o
   7  12   2      336.27      313.43      3.23 o
   8  12   2       68.58       68.28      3.97 o
   9  12   2       43.71       35.41      1.29 o
  10  12   2       87.22       79.90      2.81 o
  11  12   2      156.68      140.07      3.82 o
  12  12   2       84.97       79.55      1.55 o
  13  12   2       39.48       35.54      0.97 o
   1  13   2      130.71      123.09      1.93 o
   2  13   2       36.25       29.19      1.13 o
   3  13   2      213.95      211.80      4.24 o
   4  13   2      374.48      397.80      7.97 o
   5  13   2      423.36      401.23      4.09 o
   6  13   2       91.05       95.33      1.63 o
   7  13   2      343.61      349.00      3.62 o
   8  13   2      168.77      156.17     11.05 o
   9  13   2       81.13       84.20      2.02 o
  10  13   2      165.45      159.11      2.35 o
  11  13   2       82.11       80.30      1.64 o
  12  13   2       70.39       73.54      4.24 o
  13  13   2       23.01       21.41      0.73 o
   0  14   2      709.44      749.56      6.83 o
   1  14   2      404.65      408.35      4.20 o
   2  14   2      501.03      485.19      8.62 o
   3  14   2       64.67       56.50      1.25 o
   4  14   2       85.62       76.41      1.59 o
   5  14   2       23.58       21.83      0.97 o
   6  14   2      119.08      123.70      5.39 o
   7  14   2       62.25       65.38      8.48 o
   8  14   2      499.12      474.12     40.77 o
   9  14   2        4.75        3.52      0.79 o
  10  14   2       10.81       11.68      0.90 o
  11  14   2       49.51       50.63      1.29 o
  12  14   2       48.09       49.82      1.12 o
  13  14   2       80.54       86.11      1.72 o
   1  15   2      109.96       95.03      2.07 o
   2  15   2      207.84      208.02      3.88 o
   3  15   2        2.87        5.40      1.07 o
   4  15   2      155.64      142.38      2.62 o
   5  15   2      242.08      216.42     10.70 o
   6  15   2       72.51       56.48      2.50 o
   7  15   2      218.24      206.09      4.66 o
   8  15   2       95.61       83.32      3.11 o
   9  15   2        1.93        3.15      0.79 o
  10  15   2      192.17      189.96     12.50 o
  11  15   2       51.09       52.15      2.28 o
  12  15   2       42.87       45.04      1.63 o
   0  16   2      854.04      828.77      8.40 o
   1  16   2       88.76       78.45      2.66 o
   2  16   2      186.17      171.91      3.61 o
   3  16   2        5.03        3.46      1.03 o
   4  16   2      328.28      275.79      8.56 o
   5  16   2       68.15       57.03      3.28 o
   6  16   2       93.34       98.10      3.28 o
   7  16   2       55.91       50.37      2.44 o
   8  16   2      124.52      109.16      3.38 o
   9  16   2       57.70       55.24      2.36 o
  10  16   2       37.14       35.97      1.81 o
  11  16   2        6.56        6.15      1.10 o
  12  16   2       14.75       20.04      1.10 o
   1  17   2      414.71      372.07      4.14 o
   2  17   2      137.85      124.06      2.52 o
   3  17   2       51.91       46.48      1.70 o
   4  17   2      568.86      510.00      4.98 o
   5  17   2      360.01      307.02      5.86 o
   6  17   2       26.80       32.94      2.11 o
   7  17   2       57.38       47.23      2.48 o
   8  17   2       43.37       42.62      2.20 o
   9  17   2        3.24        3.28      1.21 o
  10  17   2        0.40        0.56      0.98 o
  11  17   2       17.27       16.93      1.16 o
   0  18   2      426.58      380.57      6.13 o
   1  18   2     1589.94     1481.04     21.47 o
   2  18   2      133.85      119.87      2.53 o
   3  18   2       88.84       81.69      2.15 o
   4  18   2       44.08       37.39      1.65 o
   5  18   2       15.15       12.61      1.22 o
   6  18   2      175.96      153.26      3.99 o
   7  18   2      229.76      196.62      4.36 o
   8  18   2       49.53       48.40      2.30 o
   9  18   2      103.15       97.43      2.84 o
  10  18   2        9.34        8.17      1.12 o
  11  18   2       11.25       10.96      0.96 o
   1  19   2       58.93       47.95      1.72 o
   2  19   2      366.59      325.18      4.05 o
   3  19   2       72.96       72.00      2.05 o
   4  19   2       18.63       16.28      1.24 o
   5  19   2       78.30       72.42      2.94 o
   6  19   2        5.00        5.48      1.30 o
   7  19   2       11.67       10.03      1.38 o
   8  19   2        0.01        0.03      1.08 o
   9  19   2       40.39       36.45      1.80 o
  10  19   2        3.88        5.74      0.99 o
   0  20   2      119.18      105.46      7.14 o
   1  20   2      262.82      237.03      3.51 o
   2  20   2      499.67      446.85      4.75 o
   3  20   2       70.41       61.96      1.95 o
   4  20   2       44.29       34.46      1.61 o
   5  20   2      135.60      123.91      3.61 o
   6  20   2       36.54       40.65      2.16 o
   7  20   2      131.60      115.36      3.22 o
   8  20   2       91.53       93.18      2.70 o
   9  20   2       16.05       17.68      1.33 o
  10  20   2       20.56       21.80      1.13 o
   1  21   2      185.54      167.10      3.75 o
   2  21   2      202.39      199.41      3.20 o
   3  21   2       68.40       70.69      2.04 o
   4  21   2      193.69      191.83      3.10 o
   5  21   2       45.24       42.82      2.22 o
   6  21   2       21.49       20.34      1.75 o
   7  21   2       93.03      109.75      2.97 o
   8  21   2       63.50       64.08      2.18 o
   9  21   2      189.46      212.69      3.12 o
   0  22   2       78.18       76.44      3.82 o
   1  22   2      148.30      138.75      2.91 o
   2  22   2      112.50      114.20      1.92 o
   3  22   2       23.71       19.11      1.25 o
   4  22   2      124.87      134.31      2.55 o
   5  22   2       41.97       47.61      2.24 o
   6  22   2      109.33      111.48      3.01 o
   7  22   2       10.42       15.60      1.33 o
   8  22   2       29.95       30.84      1.43 o
   9  22   2       63.92       88.44      1.78 o
   1  23   2       13.41       12.14      0.88 o
   2  23   2       39.74       42.96      1.23 o
   3  23   2       37.76       40.24      1.20 o
   4  23   2      383.92      381.63      5.44 o
   5  23   2       49.58       50.33      2.11 o
   6  23   2       48.70       47.80      1.94 o
   7  23   2       26.69       29.70      1.45 o
   8  23   2      141.58      160.16      1.69 o
   0  24   2      107.50      100.57      2.98 o
   1  24   2       43.52       42.38      1.54 o
   2  24   2       57.78       57.72      1.29 o
   3  24   2        0.88        1.90      0.80 o
   4  24   2        6.77        5.54      0.82 o
   5  24   2       20.78       26.92      1.05 o
   6  24   2       69.18       73.31      1.39 o
   7  24   2        2.85        4.20      0.57 o
   1  25   2        3.36        3.09      0.80 o
   2  25   2      115.06      137.43      2.19 o
   3  25   2       84.61       83.98      1.53 o
   4  25   2       34.93       32.76      1.03 o
   5  25   2       84.52      100.71      1.49 o
   6  25   2       15.80       22.36      1.07 o
   0  26   2       27.95       29.61      1.59 o
   1  26   2       23.98       21.92      2.19 o
   2  26   2        2.67        5.80      0.95 o
   3  26   2       31.31       40.80      1.53 o
   4  26   2       83.84      106.21      2.07 o
   1  27   2       11.00       11.06      0.96 o
   2   0   3     1271.65     1429.14     10.73 o
   4   0   3     1643.52     1737.50     14.10 o
   6   0   3     1019.67     1179.90     12.82 o
   8   0   3      617.44      560.37     50.46 o
  10   0   3      241.36      215.92     11.65 o
  12   0   3      159.81      159.10      2.90 o
  14   0   3       33.19       35.60      1.17 o
   0   1   3     1476.09     1584.08      6.61 o
   1   1   3      163.82      190.00      3.10 o
   2   1   3      573.22      653.88      3.48 o
   3   1   3      573.96      594.41      4.65 o
   4   1   3      456.74      443.45      6.55 o
   5   1   3      166.39      177.26      3.49 o
   6   1   3      449.60      479.77      6.63 o
   7   1   3       44.36       40.63      1.67 o
   8   1   3       23.22       21.30      0.79 o
   9   1   3       43.31       37.69      2.29 o
  10   1   3      216.93      219.81      2.42 o
  11   1   3      196.02      199.95      2.40 o
  12   1   3      252.09      269.12      2.60 o
  13   1   3       15.99       16.37      0.81 o
  14   1   3       32.88       37.09      1.26 o
   1   2   3      167.24      179.19      2.31 o
   2   2   3     1268.33     1311.66      8.15 o
   3   2   3      119.27      148.96      2.90 o
   4   2   3      458.27      492.89     11.54 o
   5   2   3      119.66      122.67      2.94 o
   6   2   3       64.68       77.22      4.16 o
   7   2   3      348.42      319.79     21.35 o
   8   2   3      121.61      122.62      5.44 o
   9   2   3      405.19      401.63      8.04 o
  10   2   3       15.58       11.61      0.73 o
  11   2   3       45.17       48.80      2.10 o
  12   2   3       46.67       53.97      2.29 o
  13   2   3       16.97       15.75      0.75 o
  14   2   3       11.25       10.88      0.88 o
   0   3   3     2266.96     2388.73     60.82 o
   1   3   3      983.52     1189.23     15.62 o
   2   3   3      320.08      326.17      8.57 o
   3   3   3      196.80      210.44      2.81 o
   4   3   3      220.89      269.09      6.28 o
   5   3   3       51.14       60.35      2.24 o
   6   3   3      509.10      526.29      5.97 o
   7   3   3      344.02      324.27     18.47 o
   8   3   3       51.28       47.64      1.53 o
   9   3   3       72.67       74.20      3.55 o
  10   3   3        5.54        5.62      0.87 o
  11   3   3      212.52      213.28      8.61 o
  12   3   3       13.27       15.42      1.27 o
  13   3   3       17.77       17.35      1.18 o
  14   3   3        2.25        2.55      0.75 o
   1   4   3      583.53      612.13      5.41 o
   2   4   3      750.75      796.04      5.32 o
   3   4   3       86.14       79.80      1.85 o
   4   4   3      384.53      433.68      9.33 o
   5   4   3      153.79      173.70      3.47 o
   6   4   3      833.83      908.79      7.81 o
   7   4   3      134.82      129.92      7.25 o
   8   4   3      520.04      475.81     15.06 o
   9   4   3      147.42      129.46      2.64 o
  10   4   3       50.95       46.13      1.55 o
  11   4   3       32.94       30.48      1.60 o
  12   4   3      347.14      332.11      4.15 o
  13   4   3       28.67       30.73      1.42 o
  14   4   3       22.12       20.39      1.01 o
   0   5   3     1001.63     1020.11      8.26 o
   1   5   3      143.16      166.31      1.77 o
   2   5   3      324.28      353.48      4.81 o
   3   5   3       65.95       62.28      1.68 o
   4   5   3        1.24        1.60      1.23 o
   5   5   3      204.75      211.01      3.82 o
   6   5   3      147.54      152.58      4.77 o
   7   5   3      522.35      477.31     11.44 o
   8   5   3      454.77      413.21     25.25 o
   9   5   3      104.20      102.79      2.07 o
  10   5   3        7.34        5.44      0.95 o
  11   5   3       97.30       86.53      2.35 o
  12   5   3       25.08       25.50      1.47 o
  13   5   3        0.54       -0.07      0.85 o
  14   5   3       22.81       23.08      1.06 o
   1   6   3      144.63      162.09      2.00 o
   2   6   3      321.05      363.96      3.47 o
   3   6   3       24.80       24.48      1.25 o
   4   6   3       29.40       41.29      2.30 o
   5   6   3       57.84       54.85      1.76 o
   6   6   3      204.25      205.27      3.05 o
   7   6   3       69.14       75.96      1.82 o
   8   6   3       22.04       22.74      1.61 o
   9   6   3      661.76      587.54     11.22 o
  10   6   3      408.35      388.86      3.80 o
  11   6   3       46.47       48.73      1.88 o
  12   6   3       43.75       43.57      1.71 o
  13   6   3       30.12       33.04      1.42 o
  14   6   3       17.94       19.23      0.96 o
   0   7   3      249.69      253.61      6.07 o
   1   7   3      799.58      911.79      8.63 o
   2   7   3      415.13      423.76      4.92 o
   3   7   3      598.84      715.88      8.15 o
   4   7   3      110.56      112.73      2.37 o
   5   7   3       42.04       46.59      1.63 o
   6   7   3       24.46       21.75      1.08 o
   7   7   3       50.96       38.37      1.06 o
   8   7   3      563.27      508.67      4.21 o
   9   7   3       77.11       64.13      2.55 o
  10   7   3        5.61        4.40      0.97 o
  11   7   3       43.11       39.87      1.70 o
  12   7   3       65.85       63.51      1.93 o
  13   7   3       23.73       22.59      1.21 o
  14   7   3       74.12       81.45      1.62 o
   1   8   3       50.48       50.57      1.52 o
   2   8   3       85.43       83.52      1.54 o
   3   8   3      185.83      195.75      3.76 o
   4   8   3      114.42      116.82      2.99 o
   5   8   3       55.89       56.19      1.53 o
   6   8   3       18.28       18.52      1.73 o
   7   8   3      186.16      164.04      3.11 o
   8   8   3      271.52      245.77      2.73 o
   9   8   3       98.38       84.40      4.42 o
  10   8   3      212.79      210.66      3.47 o
  11   8   3        2.78        2.12      0.94 o
  12   8   3       38.40       36.31      1.56 o
  13   8   3        3.92        3.40      0.79 o
  14   8   3       24.35       19.24      0.89 o
   0   9   3      397.03      354.23      4.89 o
   1   9   3       83.69       71.65      1.41 o
   2   9   3      105.70      112.27      1.95 o
   3   9   3      358.22      352.36      4.72 o
   4   9   3      378.84      401.45      4.40 o
   5   9   3      136.73      137.28      1.74 o
   6   9   3      453.72      433.96      3.44 o
   7   9   3        8.75       10.99      0.70 o
   8   9   3      124.06      107.81      2.06 o
   9   9   3       39.01       37.23      1.41 o
  10   9   3       82.91       84.66      4.91 o
  11   9   3       49.89       49.50      3.63 o
  12   9   3      130.48      124.75      2.45 o
  13   9   3       10.71       12.52      0.94 o
   1  10   3      114.11      102.61      1.73 o
   2  10   3      646.04      669.54      7.00 o
   3  10   3       95.70       95.16      1.90 o
   4  10   3       11.11        8.66      0.64 o
   5  10   3       46.77       45.99      1.05 o
   6  10   3      301.36      282.66      2.84 o
   7  10   3        2.18        0.39      0.71 o
   8  10   3      121.54      108.90      5.07 o
   9  10   3      295.94      329.48      7.19 o
  10  10   3       85.10       78.79      7.00 o
  11  10   3       20.03       21.54      1.22 o
  12  10   3       75.01       76.86      1.91 o
  13  10   3      185.77      196.31      2.52 o
   0  11   3     1123.37     1136.83      8.79 o
   1  11   3       61.41       49.22      1.52 o
   2  11   3      364.53      381.03      3.56 o
   3  11   3       22.66       25.78      1.15 o
   4  11   3       56.94       54.32      1.10 o
   5  11   3      111.61      104.46      2.11 o
   6  11   3       33.93       24.46      0.78 o
   7  11   3      249.01      225.38      6.04 o
   8  11   3      240.89      232.04      7.46 o
   9  11   3       17.66       16.80      0.78 o
  10  11   3      164.65      160.84     10.50 o
  11  11   3      366.65      369.49     30.33 o
  12  11   3       26.26       27.94      1.27 o
  13  11   3      156.17      147.86      2.04 o
   1  12   3      327.09      327.62      4.38 o
   2  12   3       15.41       15.18      1.00 o
   3  12   3      154.85      161.55      1.84 o
   4  12   3      400.91      407.73      5.07 o
   5  12   3       14.72       10.29      0.84 o
   6  12   3       71.56       67.27      1.93 o
   7  12   3       45.49       50.87      1.16 o
   8  12   3       19.43       16.74      0.87 o
   9  12   3       20.60       20.32      0.76 o
  10  12   3       79.40       76.97      3.87 o
  11  12   3      116.29      117.49     10.64 o
  12  12   3        7.31        3.83      0.78 o
   0  13   3      181.14      181.36      5.84 o
   1  13   3      475.68      476.96      5.76 o
   2  13   3      332.64      315.50      2.40 o
   3  13   3      772.35      770.04      4.13 o
   4  13   3      317.74      323.96      3.01 o
   5  13   3      365.60      362.47      5.35 o
   6  13   3      380.60      339.20      3.10 o
   7  13   3        2.27        2.78      0.61 o
   8  13   3      202.35      190.88      3.36 o
   9  13   3       34.86       32.90      1.15 o
  10  13   3       50.02       46.87      3.39 o
  11  13   3       47.64       53.52      1.82 o
  12  13   3       87.89       92.17      1.69 o
   1  14   3       45.62       45.26      1.28 o
   2  14   3      280.71      280.17      5.43 o
   3  14   3      392.42      376.19      3.21 o
   4  14   3      364.50      381.27      3.25 o
   5  14   3      184.14      186.41      2.44 o
   6  14   3      268.43      242.96      3.23 o
   7  14   3       47.53       51.08      1.14 o
   8  14   3       27.05       26.76      1.09 o
   9  14   3       13.03       11.39      0.82 o
  10  14   3       38.33       41.69      2.59 o
  11  14   3       21.92       24.27      0.82 o
   0  15   3     1164.90     1094.51     43.00 o
   1  15   3      214.71      232.66      3.23 o
   2  15   3      127.96      127.81      1.99 o
   3  15   3       54.58       54.25      1.42 o
   4  15   3       26.60       24.31      1.00 o
   5  15   3       70.34       64.51      2.94 o
   6  15   3        1.72        2.40      0.83 o
   7  15   3       18.41       22.63      1.05 o
   8  15   3       51.85       54.37      3.37 o
   9  15   3       19.26       20.22      0.91 o
  10  15   3       20.43       20.14      0.70 o
  11  15   3        2.12        1.77      0.65 o
   1  16   3      257.84      246.69      7.72 o
   2  16   3       31.92       29.17      1.09 o
   3  16   3      411.79      425.25      3.54 o
   4  16   3      330.61      324.93      5.27 o
   5  16   3      224.40      225.79      4.61 o
   6  16   3      369.84      345.28      5.60 o
   7  16   3      147.37      146.32      3.66 o
   8  16   3       19.02       22.65      1.22 o
   9  16   3       35.40       36.52      1.03 o
  10  16   3        5.31        7.15      1.12 o
   0  17   3      782.35      736.93     29.88 o
   1  17   3      168.37      155.49      3.33 o
   2  17   3      195.85      208.18      2.54 o
   3  17   3      248.43      228.83      2.61 o
   4  17   3      170.56      182.22      2.97 o
   5  17   3      306.11      297.12      5.23 o
   6  17   3        6.85        7.14      1.48 o
   7  17   3        0.63        2.35      1.35 o
   8  17   3       72.12       73.72      2.50 o
   9  17   3       36.10       35.36      1.67 o
  10  17   3       15.02       14.78      0.79 o
   1  18   3       74.39       67.65      1.38 o
   2  18   3       16.73       15.01      0.87 o
   3  18   3      221.32      218.60      3.93 o
   4  18   3       17.36       16.91      1.28 o
   5  18   3      150.56      148.19      3.78 o
   6  18   3       47.90       47.34      2.23 o
   7  18   3      143.70      147.36      3.41 o
   8  18   3       10.28        7.35      1.19 o
   9  18   3       14.39       18.52      0.85 o
   0  19   3      928.79      909.99      8.09 o
   1  19   3      140.10      133.55      3.23 o
   2  19   3       94.80       99.10      1.58 o
   3  19   3       29.75       28.76      1.00 o
   4  19   3       47.06       42.27      2.13 o
   5  19   3       32.79       34.59      2.03 o
   6  19   3       61.15       62.27      2.37 o
   7  19   3       92.64       90.83      2.58 o
   8  19   3      193.00      210.82      5.20 o
   9  19   3       11.58       16.60      0.75 o
   1  20   3      178.07      178.46      2.36 o
   2  20   3        4.84        5.46      0.71 o
   3  20   3       57.77       54.52      1.42 o
   4  20   3       30.68       30.97      1.41 o
   5  20   3       87.34       94.37      4.33 o
   6  20   3       24.68       20.31      1.15 o
   7  20   3       13.30       18.19      1.01 o
   8  20   3       14.20       19.34      0.89 o
   0  21   3        6.46        7.14      0.98 o
   1  21   3      273.77      279.22      3.01 o
   2  21   3       75.24       81.82      1.62 o
   3  21   3      258.90      246.05      3.17 o
   4  21   3        7.07       10.23      1.02 o
   5  21   3       74.80       76.80      2.21 o
   6  21   3       79.40       85.78      3.99 o
   7  21   3       28.82       31.15      1.06 o
   8  21   3       86.52       90.93      1.95 o
   1  22   3        3.30        4.55      0.64 o
   2  22   3      158.73      166.58      2.08 o
   3  22   3       18.32       19.93      1.13 o
   4  22   3       14.68       17.98      1.12 o
   5  22   3       22.64       23.98      1.08 o
   6  22   3       55.78       67.89      2.08 o
   7  22   3        7.16        7.77      0.67 o
   0  23   3      179.34      181.17      8.41 o
   1  23   3       43.26       44.78      1.10 o
   2  23   3       59.73       69.34      1.73 o
   3  23   3       12.52       12.83      0.91 o
   4  23   3       24.02       29.80      1.10 o
   5  23   3      120.65      151.32      1.93 o
   6  23   3        6.00       10.28      0.99 o
   1  24   3        2.82        2.81      0.60 o
   2  24   3       24.06       24.38      0.99 o
   3  24   3       32.20       32.81      2.34 o
   4  24   3       76.31       85.75      1.39 o
   5  24   3       49.03       69.65      1.69 o
   0  25   3       96.31      106.68      2.22 o
   1  25   3        7.13        7.22      1.00 o
   2  25   3        1.87        2.53      0.94 o
   0   0   4       87.24      105.47      2.56 o
   2   0   4       65.07       79.78      2.58 o
   4   0   4        2.44        5.20      1.24 o
   6   0   4      762.44      715.64      5.76 o
   8   0   4      254.24      240.42      3.55 o
  10   0   4       63.58       58.59      1.81 o
  12   0   4       84.82       85.63      1.78 o
   1   1   4      426.77      456.27      3.86 o
   2   1   4       79.63       97.91      1.93 o
   3   1   4      729.44      774.92      5.21 o
   4   1   4       16.00       17.96      2.28 o
   5   1   4       74.26       72.58      1.36 o
   6   1   4       24.68       27.09      0.95 o
   7   1   4       93.20       91.63      2.75 o
   8   1   4       41.31       36.77      1.14 o
   9   1   4      157.39      162.51      3.23 o
  10   1   4        2.72        2.34      0.63 o
  11   1   4       42.08       45.25      1.06 o
  12   1   4       95.83      105.86      1.52 o
  13   1   4        1.94        2.56      0.82 o
   0   2   4      966.10      899.74     10.93 o
   1   2   4      263.45      296.66      7.02 o
   2   2   4       47.92       45.81      1.93 o
   3   2   4       35.55       41.33      2.18 o
   4   2   4      133.43      127.70      5.92 o
   5   2   4      340.23      305.97     10.47 o
   6   2   4      436.84      416.58      3.11 o
   7   2   4       30.73       27.74      1.60 o
   8   2   4      412.75      403.12     21.93 o
   9   2   4       32.67       34.50      1.31 o
  10   2   4      103.21      104.55      2.72 o
  11   2   4       67.86       67.68      1.85 o
  12   2   4       87.70       88.78      1.91 o
  13   2   4       27.01       27.28      0.95 o
   1   3   4      274.41      319.26      5.50 o
   2   3   4       15.89       13.70      1.80 o
   3   3   4        8.80        7.35      2.93 o
   4   3   4      213.18      219.28     10.58 o
   5   3   4      195.71      167.34      4.54 o
   6   3   4      785.98      743.26      6.11 o
   7   3   4       24.88       27.15      1.49 o
   8   3   4      230.02      220.78      3.58 o
   9   3   4      159.24      141.39      2.90 o
  10   3   4       59.13       56.36      1.89 o
  11   3   4       20.27       22.03      0.89 o
  12   3   4      105.73      107.68      2.08 o
  13   3   4       33.42       35.97      1.09 o
   0   4   4      451.65      489.83      8.57 o
   1   4   4       22.86       40.20      1.68 o
   2   4   4      303.22      339.95      4.77 o
   3   4   4      303.05      303.15     10.97 o
   4   4   4      122.45      129.22      5.79 o
   5   4   4     1129.24     1001.18     27.99 o
   6   4   4      220.60      195.98      5.62 o
   7   4   4      873.83      807.40      6.55 o
   8   4   4      189.30      171.98      3.19 o
   9   4   4       45.09       43.11      1.76 o
  10   4   4      127.64      118.77      2.57 o
  11   4   4       75.79       77.20      1.73 o
  12   4   4       37.53       38.48      1.40 o
  13   4   4      135.75      152.12      2.01 o
   1   5   4      278.53      303.62      3.80 o
   2   5   4      101.42      114.36      5.34 o
   3   5   4      241.73      226.35      7.47 o
   4   5   4      129.46      118.55      1.96 o
   5   5   4      129.45      108.43      2.96 o
   6   5   4      389.26      353.78      3.27 o
   7   5   4       70.06       63.01      2.08 o
   8   5   4      279.19      260.65      3.91 o
   9   5   4      298.47      276.41      3.96 o
  10   5   4       52.93       52.88      1.33 o
  11   5   4      233.10      245.54      2.65 o
  12   5   4       46.07       50.19      1.50 o
  13   5   4       32.32       31.53      1.00 o
   0   6   4      425.80      435.61     15.67 o
   1   6   4       23.92       18.32      1.19 o
   2   6   4      393.95      375.24      4.35 o
   3   6   4      418.52      397.14      4.92 o
   4   6   4      352.81      338.06      5.78 o
   5   6   4       44.49       41.12      1.25 o
   6   6   4      159.62      125.65      2.33 o
   7   6   4       74.36       64.78      2.07 o
   8   6   4      109.79       98.99      2.56 o
   9   6   4       24.41       20.73      1.04 o
  10   6   4      164.32      167.43      4.27 o
  11   6   4       47.71       50.80      2.41 o
  12   6   4        8.62        9.05      0.87 o
  13   6   4       14.27       15.18      0.78 o
   1   7   4      116.29      123.36      2.72 o
   2   7   4       55.27       54.11      1.29 o
   3   7   4      734.96      684.38      4.65 o
   4   7   4      110.19      103.74      1.93 o
   5   7   4        4.75        7.23      1.43 o
   6   7   4      142.34      127.62      2.05 o
   7   7   4        1.79        2.00      1.01 o
   8   7   4      555.60      476.60      3.85 o
   9   7   4      283.46      276.17      9.64 o
  10   7   4      519.30      514.24      3.52 o
  11   7   4       38.25       38.36      1.46 o
  12   7   4       49.93       46.37      1.41 o
  13   7   4        1.95        2.36      0.59 o
   0   8   4      176.30      191.75      7.07 o
   1   8   4       15.00       16.50      0.77 o
   2   8   4      511.02      510.66      7.69 o
   3   8   4      567.43      533.87      3.84 o
   4   8   4       64.52       55.73      1.09 o
   5   8   4       39.10       30.52      0.97 o
   6   8   4      213.07      207.84      2.66 o
   7   8   4       54.46       49.76      1.41 o
   8   8   4      154.38      135.04      2.10 o
   9   8   4       40.25       39.74      1.24 o
  10   8   4       96.08       96.39      3.44 o
  11   8   4      126.02      123.51      2.31 o
  12   8   4       23.11       25.87      1.12 o
   1   9   4       17.15       15.10      0.70 o
   2   9   4       41.78       37.06      1.09 o
   3   9   4      158.09      157.98      1.75 o
   4   9   4      182.78      156.87      1.73 o
   5   9   4        2.52        2.34      0.57 o
   6   9   4      108.30      101.67      1.57 o
   7   9   4       81.53       72.21      1.60 o
   8   9   4      122.44      114.09      2.21 o
   9   9   4        2.03        3.53      0.78 o
  10   9   4      113.06      111.37      3.28 o
  11   9   4       10.87        9.85      0.98 o
  12   9   4        3.44        3.30      0.69 o
   0  10   4      193.65      199.40      5.74 o
   1  10   4      185.18      187.95      3.39 o
   2  10   4      109.40      110.79      1.50 o
   3  10   4       30.19       25.28      0.83 o
   4  10   4      100.05       87.32      1.34 o
   5  10   4       72.54       63.20      1.18 o
   6  10   4       43.52       40.69      1.01 o
   7  10   4       80.58       67.28      1.54 o
   8  10   4       94.47       87.93      1.66 o
   9  10   4       30.83       29.76      1.04 o
  10  10   4        4.24        3.40      0.58 o
  11  10   4       15.10       14.36      0.99 o
  12  10   4       58.37       62.64      1.38 o
   1  11   4      251.43      240.62      2.75 o
   2  11   4      106.62       97.93      1.43 o
   3  11   4      165.60      149.21      1.89 o
   4  11   4      347.56      301.87      2.86 o
   5  11   4      141.79      130.77      2.08 o
   6  11   4       78.59       67.58      1.98 o
   7  11   4      183.13      162.74      3.47 o
   8  11   4       11.43       12.44      0.81 o
   9  11   4       53.97       55.96      1.67 o
  10  11   4      112.63      110.03      5.32 o
  11  11   4      123.61      136.11      2.14 o
  12  11   4       42.01       40.17      1.04 o
   0  12   4      775.35      712.96     14.74 o
   1  12   4      524.94      500.89      3.08 o
   2  12   4      126.13      112.74      1.53 o
   3  12   4       80.74       63.19      1.31 o
   4  12   4       71.22       65.03      1.19 o
   5  12   4       31.83       29.90      0.87 o
   6  12   4      108.06       94.20      1.52 o
   7  12   4       12.70       13.53      0.89 o
   8  12   4       10.34        8.11      0.74 o
   9  12   4        6.35        5.36      0.63 o
  10  12   4       17.60       16.73      1.02 o
  11  12   4       29.38       35.72      1.16 o
   1  13   4       41.83       38.99      1.03 o
   2  13   4      355.44      333.15      3.10 o
   3  13   4       20.83       18.14      0.79 o
   4  13   4      667.18      599.53      4.73 o
   5  13   4       52.20       52.27      1.91 o
   6  13   4      150.10      141.07      2.46 o
   7  13   4       14.32       17.21      1.09 o
   8  13   4        6.46        5.97      0.66 o
   9  13   4       14.41       12.30      0.99 o
  10  13   4        2.24        2.81      0.72 o
  11  13   4       10.47       11.91      0.73 o
   0  14   4      163.88      159.54      9.16 o
   1  14   4      367.57      372.77     12.94 o
   2  14   4      204.65      185.08      2.51 o
   3  14   4      220.09      216.09      2.53 o
   4  14   4      249.49      222.29      3.95 o
   5  14   4       57.03       59.74      1.28 o
   6  14   4       27.62       31.04      1.03 o
   7  14   4       77.84       81.36      1.49 o
   8  14   4       16.26       13.52      0.84 o
   9  14   4       30.84       32.77      1.22 o
  10  14   4        6.03        7.50      0.73 o
   1  15   4        7.30        8.60      0.78 o
   2  15   4      562.64      520.36      4.98 o
   3  15   4      107.16       98.58      2.42 o
   4  15   4       99.10       91.98      1.59 o
   5  15   4       10.37        8.68      0.71 o
   6  15   4      333.24      321.21     13.01 o
   7  15   4       41.76       45.91      1.24 o
   8  15   4       97.39      109.27      4.95 o
   9  15   4       66.35       69.06      1.47 o
   0  16   4      223.32      213.57      4.67 o
   1  16   4       20.57       19.21      1.30 o
   2  16   4       43.63       42.15      3.17 o
   3  16   4       70.33       69.69      1.98 o
   4  16   4       13.70       12.32      0.79 o
   5  16   4       72.85       69.42      1.41 o
   6  16   4       67.35       78.04      2.73 o
   7  16   4        7.44        8.05      0.67 o
   8  16   4       57.78       64.04      1.15 o
   9  16   4       31.78       28.67      0.91 o
   1  17   4       91.79       86.30      2.19 o
   2  17   4       74.03       68.36      3.75 o
   3  17   4       38.06       38.68      1.51 o
   4  17   4      101.42      107.21      3.75 o
   5  17   4       20.73       27.21      1.76 o
   6  17   4      393.62      390.58      5.49 o
   7  17   4       21.44       26.56      1.61 o
   8  17   4       86.30       99.07      2.19 o
   0  18   4      301.14      300.35      5.16 o
   1  18   4      129.43      126.20      2.63 o
   2  18   4       56.60       51.68      1.70 o
   3  18   4        7.84        8.35      0.99 o
   4  18   4       24.15       23.63      1.16 o
   5  18   4       29.91       25.75      1.86 o
   6  18   4       31.92       29.98      1.73 o
   7  18   4       86.51       88.68      2.34 o
   8  18   4       50.80       56.74      1.53 o
   1  19   4        1.12        2.51      1.16 o
   2  19   4       35.12       34.91      3.54 o
   3  19   4       17.80       17.54      1.37 o
   4  19   4       59.00       63.59      4.74 o
   5  19   4       12.49       17.99      1.54 o
   6  19   4       25.78       26.92      1.59 o
   7  19   4       27.09       30.08      1.41 o
   0  20   4      146.29      155.93      3.41 o
   1  20   4        4.97        3.83      0.80 o
   2  20   4        5.63        6.72      0.86 o
   3  20   4       14.89       17.08      1.33 o
   4  20   4       35.44       39.38      1.92 o
   5  20   4        6.30        6.62      1.19 o
   6  20   4       39.98       45.89      1.68 o
   7  20   4       15.90       15.00      0.96 o
   1  21   4       16.81       17.72      0.99 o
   2  21   4       42.27       45.49      1.27 o
   3  21   4        6.46        6.83      0.82 o
   4  21   4       39.81       39.03      1.73 o
   5  21   4        2.29        2.67      0.97 o
   6  21   4       11.36       15.85      1.01 o
   0  22   4       12.34       10.42      1.07 o
   1  22   4       50.64       51.85      1.19 o
   2  22   4      115.13      132.30      2.79 o
   3  22   4       27.76       37.73      1.58 o
   4  22   4       14.80       15.56      1.15 o
   5  22   4       48.05       51.47      1.46 o
   1  23   4       11.47       11.97      0.96 o
   2  23   4       74.74       93.33      1.90 o
   3  23   4      143.11      173.04      2.41 o
   2   0   5      301.93      296.33      7.53 o
   4   0   5      752.50      719.97      6.03 o
   6   0   5        6.60        8.94      0.98 o
   8   0   5       61.77       65.33      1.83 o
  10   0   5        5.11        4.31      0.77 o
   0   1   5       93.13       92.69      2.65 o
   1   1   5      280.62      291.02      8.36 o
   2   1   5       28.70       31.35      0.97 o
   3   1   5      173.03      145.50      3.18 o
   4   1   5      119.88      121.52      7.50 o
   5   1   5      169.18      170.63      2.80 o
   6   1   5       57.23       56.25      1.27 o
   7   1   5       25.17       26.45      0.95 o
   8   1   5       53.52       53.00      2.04 o
   9   1   5        0.78        1.10      0.56 o
  10   1   5       34.76       32.82      1.17 o
  11   1   5       39.92       43.32      0.74 o
   1   2   5       52.86       59.67      2.73 o
   2   2   5      133.17      124.67      2.16 o
   3   2   5       71.83       65.62      1.65 o
   4   2   5      365.73      328.64     10.01 o
   5   2   5      269.84      266.93     15.33 o
   6   2   5       18.63       16.20      1.77 o
   7   2   5        2.02        2.21      0.66 o
   8   2   5      121.03      116.61      2.42 o
   9   2   5        5.39        6.37      0.88 o
  10   2   5       38.21       39.83      2.80 o
  11   2   5       32.00       36.61      0.79 o
   0   3   5      561.12      539.35      6.43 o
   1   3   5      236.21      229.89      7.15 o
   2   3   5      542.93      502.12     14.09 o
   3   3   5      127.26      116.72      5.10 o
   4   3   5       29.49       29.38      3.05 o
   5   3   5      176.38      169.65      3.07 o
   6   3   5      139.71      130.81      2.69 o
   7   3   5      107.65      105.78      2.46 o
   8   3   5       18.58       17.00      1.25 o
   9   3   5        1.67        2.05      0.84 o
  10   3   5       15.04       15.35      2.18 o
  11   3   5        3.60        4.30      0.45 o
   1   4   5       59.32       68.54      2.47 o
   2   4   5       18.94       15.64      0.95 o
   3   4   5       61.02       49.30      1.50 o
   4   4   5      563.85      527.19      7.07 o
   5   4   5       80.68       71.71      2.13 o
   6   4   5       19.43       21.14      1.39 o
   7   4   5      189.32      174.34      3.08 o
   8   4   5      159.18      155.16      2.81 o
   9   4   5       35.64       30.68      1.03 o
  10   4   5       83.01       77.14      1.83 o
  11   4   5       87.44       97.07      1.13 o
   0   5   5       50.12       60.46      4.11 o
   1   5   5      295.38      279.62      3.26 o
   2   5   5      377.94      329.00      2.95 o
   3   5   5      800.63      735.58      5.06 o
   4   5   5       47.01       34.39      2.32 o
   5   5   5      468.27      413.58      3.68 o
   6   5   5      409.56      385.49      4.52 o
   7   5   5      115.18      100.37      1.85 o
   8   5   5      196.31      181.41      2.29 o
   9   5   5       14.53       14.63      0.82 o
  10   5   5        7.53        6.72      0.73 o
  11   5   5       66.32       72.62      1.43 o
   1   6   5        2.72        1.47      0.81 o
   2   6   5       34.83       34.12      0.96 o
   3   6   5      241.65      207.73      2.29 o
   4   6   5      159.47      155.84      2.09 o
   5   6   5       98.95       82.02      1.48 o
   6   6   5      178.96      160.39      2.32 o
   7   6   5       34.13       29.03      1.24 o
   8   6   5       48.02       40.22      1.20 o
   9   6   5       96.12       91.19      2.65 o
  10   6   5       80.02       86.55      1.27 o
  11   6   5       81.79       85.30      1.52 o
   0   7   5      132.28      157.11      9.23 o
   1   7   5      129.75      117.72      1.88 o
   2   7   5      145.85      144.92      2.65 o
   3   7   5       83.86       71.95      1.44 o
   4   7   5       16.69       15.65      0.84 o
   5   7   5      254.63      221.91      2.28 o
   6   7   5      147.94      125.55      2.06 o
   7   7   5        0.62        0.77      0.68 o
   8   7   5       72.18       66.31      1.44 o
   9   7   5       64.04       61.41      1.26 o
  10   7   5       36.68       42.41      0.91 o
  11   7   5        6.48        6.57      0.65 o
   1   8   5      193.21      184.11      2.30 o
   2   8   5      186.61      181.84      2.31 o
   3   8   5      159.67      143.99      1.71 o
   4   8   5       62.72       61.14      1.42 o
   5   8   5       27.54       28.92      0.98 o
   6   8   5      114.85      104.06      1.86 o
   7   8   5      155.94      137.60      2.04 o
   8   8   5       50.66       45.81      1.23 o
   9   8   5       77.92       69.36      1.28 o
  10   8   5       16.08       15.44      0.63 o
  11   8   5       20.01       23.24      0.84 o
   0   9   5      666.39      670.35     26.68 o
   1   9   5      200.10      179.14      5.29 o
   2   9   5       37.61       38.82      1.03 o
   3   9   5      282.75      259.13      3.44 o
   4   9   5       37.06       32.34      0.92 o
   5   9   5        8.31        5.70      0.68 o
   6   9   5       64.37       52.95      1.39 o
   7   9   5       91.30       86.30      2.16 o
   8   9   5       39.63       36.79      1.22 o
   9   9   5        2.00        1.91      0.54 o
  10   9   5       46.01       43.93      0.83 o
   1  10   5      143.66      136.82      2.16 o
   2  10   5      226.42      222.86      4.73 o
   3  10   5      206.51      198.94      1.97 o
   4  10   5       85.50       80.95      1.50 o
   5  10   5       48.15       42.71      0.97 o
   6  10   5       60.09       44.99      1.27 o
   7  10   5       71.52       61.94      1.37 o
   8  10   5       15.10       14.16      0.79 o
   9  10   5        0.48        0.95      0.47 o
  10  10   5       21.11       17.33      0.82 o
   0  11   5        1.55        2.45      0.86 o
   1  11   5       94.45       87.20      1.40 o
   2  11   5      137.14      134.21      2.09 o
   3  11   5       79.99       78.34      1.27 o
   4  11   5       15.98       16.03      0.74 o
   5  11   5       87.19       81.20      1.57 o
   6  11   5       60.39       57.38      1.34 o
   7  11   5        2.83        1.77      0.62 o
   8  11   5       14.62       15.36      0.73 o
   9  11   5       30.71       34.38      1.16 o
  10  11   5        0.30        0.17      0.53 o
   1  12   5       34.64       31.94      0.94 o
   2  12   5        5.98        5.68      0.61 o
   3  12   5      108.47       96.32      1.81 o
   4  12   5       67.91       67.72      1.15 o
   5  12   5       10.42        8.77      0.63 o
   6  12   5       52.15       46.39      1.20 o
   7  12   5       43.57       46.88      1.11 o
   8  12   5       17.61       21.62      1.06 o
   9  12   5        8.98        9.19      0.73 o
   0  13   5      548.91      558.32     16.19 o
   1  13   5      231.94      232.12      2.05 o
   2  13   5      291.88      267.57      2.54 o
   3  13   5       78.41       71.31      1.18 o
   4  13   5       79.01       66.68      1.42 o
   5  13   5      110.03      115.12      1.35 o
   6  13   5       58.28       57.24      1.24 o
   7  13   5        2.62        3.24      0.75 o
   8  13   5       59.07       62.28      1.42 o
   9  13   5        1.29        1.99      0.55 o
   1  14   5       23.47       22.72      0.79 o
   2  14   5      102.90       94.29      1.54 o
   3  14   5        5.42        6.15      0.56 o
   4  14   5      260.50      252.35      2.66 o
   5  14   5        8.15        8.62      0.63 o
   6  14   5       27.17       27.58      2.65 o
   7  14   5      104.02      118.28      1.95 o
   8  14   5        3.91        5.42      0.62 o
   0  15   5      134.45      136.64      6.17 o
   1  15   5       26.33       22.98      0.74 o
   2  15   5       64.90       61.50      1.23 o
   3  15   5       20.98       20.81      0.83 o
   4  15   5       45.23       42.20      1.00 o
   5  15   5        7.94        9.95      0.62 o
   6  15   5      104.34      126.78      5.37 o
   7  15   5       37.91       51.34      1.19 o
   1  16   5       11.03       12.02      1.17 o
   2  16   5       57.78       55.93      1.63 o
   3  16   5       59.06       64.33      1.13 o
   4  16   5       63.32       73.88      1.39 o
   5  16   5       10.83       12.72      0.92 o
   6  16   5       56.73       54.92      1.96 o
   0  17   5        1.29        0.86      1.20 o
   1  17   5       36.06       39.02      1.41 o
   2  17   5       77.50       82.64      1.78 o
   3  17   5       57.81       63.48      2.47 o
   4  17   5        2.95        4.60      1.15 o
   5  17   5       14.13       15.58      1.15 o
   6  17   5      166.28      190.26      2.52 o
   1  18   5       50.53       59.09      2.04 o
   2  18   5        1.80        2.58      0.80 o
   3  18   5       28.57       34.48      1.24 o
   4  18   5        2.03        1.50      0.65 o
   5  18   5       98.77      121.44      2.25 o
   0  19   5        9.61        8.73      1.18 o
   1  19   5      102.54      122.57      2.57 o
   2  19   5      158.18      180.14      2.05 o
   3  19   5       25.11       29.05      1.03 o
   4  19   5       52.83       62.44      1.71 o
   1  20   5       15.28       18.27      0.79 o
   2  20   5       16.20       16.60      0.76 o
   3  20   5        2.69        2.59      0.85 o
   0   0   6      500.51      441.53      5.05 o
   2   0   6       19.39       17.60      1.25 o
   4   0   6       20.16       21.02      1.16 o
   6   0   6       43.65       46.74      1.37 o
   8   0   6       35.39       34.74      1.51 o
   1   1   6       14.05       15.13      0.91 o
   2   1   6       58.98       64.42      1.57 o
   3   1   6       35.09       34.03      0.99 o
   4   1   6       71.42       66.49      2.57 o
   5   1   6        8.34        6.34      0.59 o
   6   1   6       30.72       29.96      1.22 o
   7   1   6        4.57        5.10      0.60 o
   8   1   6       77.29       82.97      4.94 o
   9   1   6        3.67        3.12      0.51 o
   0   2   6       97.42      109.56      3.82 o
   1   2   6      332.26      334.49      8.74 o
   2   2   6      142.56      151.86      2.02 o
   3   2   6       30.50       28.78      0.82 o
   4   2   6       20.39       22.58      1.00 o
   5   2   6       49.10       44.79      3.27 o
   6   2   6       12.61       11.22      0.76 o
   7   2   6       25.60       28.20      0.91 o
   8   2   6      181.86      191.83      4.44 o
   9   2   6       24.18       25.98      0.76 o
   1   3   6       40.72       44.15      1.89 o
   2   3   6        4.82        4.98      0.81 o
   3   3   6        6.32        5.00      0.73 o
   4   3   6       83.08       74.68      1.53 o
   5   3   6       12.67       11.71      0.81 o
   6   3   6       25.05       26.34      1.62 o
   7   3   6       79.07       78.63      5.60 o
   8   3   6      279.75      301.90      2.61 o
   9   3   6       64.87       69.27      4.04 o
   0   4   6      233.33      242.05     15.03 o
   1   4   6      250.90      264.88      3.07 o
   2   4   6      156.94      158.45     11.12 o
   3   4   6      274.07      265.97      2.76 o
   4   4   6        3.48        4.00      0.73 o
   5   4   6       15.59       14.39      0.85 o
   6   4   6       75.36       71.19      3.06 o
   7   4   6      141.33      146.76      2.62 o
   8   4   6       76.37       75.22      1.16 o
   9   4   6       29.51       29.12      1.02 o
   1   5   6       59.99       67.72      1.31 o
   2   5   6       36.50       37.27      1.79 o
   3   5   6      209.61      200.42      2.40 o
   4   5   6      113.55      113.28      1.80 o
   5   5   6      108.31      107.06      1.72 o
   6   5   6       68.89       67.59      1.35 o
   7   5   6       17.95       18.61      0.78 o
   8   5   6       30.21       28.32      0.79 o
   9   5   6        8.50        9.49      0.71 o
   0   6   6       28.05       30.53      1.43 o
   1   6   6       10.94       10.40      0.65 o
   2   6   6       48.47       52.56      1.42 o
   3   6   6      152.53      140.01      2.17 o
   4   6   6      173.91      152.91      2.04 o
   5   6   6      225.65      223.30      2.35 o
   6   6   6      126.89      129.44      2.88 o
   7   6   6       90.13       91.02      2.30 o
   8   6   6       28.57       30.69      0.77 o
   1   7   6       36.27       42.14      0.93 o
   2   7   6      124.88      122.96      1.89 o
   3   7   6       17.55       20.71      1.15 o
   4   7   6      186.14      182.34      2.80 o
   5   7   6        5.71        6.21      0.71 o
   6   7   6       90.53       83.36      1.42 o
   7   7   6        3.74        3.33      0.54 o
   8   7   6        1.98        1.96      0.41 o
   0   8   6       43.94       43.94      1.70 o
   1   8   6      162.79      154.23      2.48 o
   2   8   6      108.36      112.52      1.89 o
   3   8   6       55.67       53.86      1.13 o
   4   8   6       79.67       82.44      1.59 o
   5   8   6       31.09       27.37      0.96 o
   6   8   6       84.22       85.03      2.61 o
   7   8   6       45.40       46.43      0.98 o
   8   8   6       68.89       70.55      1.99 o
   1   9   6       25.49       24.09      0.86 o
   2   9   6       69.39       69.92      1.67 o
   3   9   6        6.65        7.08      0.56 o
   4   9   6        1.00        1.50      0.62 o
   5   9   6       50.96       48.77      1.14 o
   6   9   6       80.09       82.82      1.32 o
   7   9   6       17.28       17.63      0.68 o
   8   9   6       46.13       50.11      1.07 o
   0  10   6      182.07      186.06      6.30 o
   1  10   6       79.75       76.94      1.17 o
   2  10   6       30.90       36.26      1.13 o
   3  10   6       42.59       41.91      0.83 o
   4  10   6       42.91       40.82      1.06 o
   5  10   6       68.48       70.99      1.27 o
   6  10   6      175.46      178.33      1.76 o
   7  10   6        2.35        2.32      0.62 o
   1  11   6       87.92       99.41      1.96 o
   2  11   6        4.07        4.05      0.53 o
   3  11   6       32.30       27.18      1.23 o
   4  11   6       23.20       23.71      0.87 o
   5  11   6       89.43       93.42      1.83 o
   6  11   6        2.66        3.49      0.51 o
   7  11   6      164.37      207.79      2.07 o
   0  12   6       75.83       91.14      1.62 o
   1  12   6      162.25      162.52      1.46 o
   2  12   6       38.15       42.55      0.89 o
   3  12   6       54.70       51.75      0.84 o
   4  12   6       83.60       89.66      1.30 o
   5  12   6        9.46        9.63      0.57 o
   6  12   6       35.72       39.44      1.08 o
   1  13   6       21.90       27.46      0.67 o
   2  13   6      168.22      188.85      2.17 o
   3  13   6       94.26       87.78      1.06 o
   4  13   6       19.69       15.34      0.55 o
   5  13   6       68.29       80.15      1.44 o
   0  14   6       27.51       22.84      0.82 o
   1  14   6       43.99       47.27      0.73 o
   2  14   6        5.77        7.89      0.43 o
   3  14   6       63.71       76.19      0.88 o
   4  14   6      123.14      131.00      1.73 o
   1  15   6       14.12       14.37      0.54 o
   2  15   6       39.27       39.89      1.03 o
   0  16   6       26.63       31.27      1.28 o
   1  16   6       32.23       38.71      1.04 o
   2   0   7       31.19       36.13      1.12 o
   4   0   7       34.26       36.15      1.03 o
   0   1   7      105.46      120.10      1.85 o
   1   1   7        0.53        0.65      0.47 o
   2   1   7      166.70      171.83      1.77 o
   3   1   7       25.68       26.74      0.52 o
   4   1   7        2.28        2.33      0.71 o
   1   2   7        1.74        1.92      0.48 o
   2   2   7       53.69       58.20      0.97 o
   3   2   7       47.29       48.48      0.86 o
   4   2   7      104.03      113.79      1.81 o
   0   3   7       46.66       47.88      1.32 o
   1   3   7       85.50       92.79      1.24 o
   2   3   7        4.31        4.21      0.51 o
   3   3   7       32.70       34.64      0.78 o
   4   3   7       65.41       77.71      1.57 o
   1   4   7       18.31       18.15      0.70 o
   2   4   7       88.53       94.68      1.23 o
   3   4   7      194.13      225.13      1.73 o
   4   4   7       87.86       91.69      2.01 o
   0   5   7       27.67       23.47      1.07 o
   1   5   7        8.39        6.70      0.55 o
   2   5   7       68.50       75.50      1.11 o
   3   5   7       42.60       46.42      1.75 o
   4   5   7       22.26       26.11      1.35 o
   1   6   7        7.24       11.65      0.59 o
   2   6   7        3.01        4.57      0.48 o
   3   6   7       25.70       24.69      1.62 o
   4   6   7       83.84       87.10      1.52 o
   0   7   7        1.98        1.76      0.62 o
   1   7   7       22.45       26.43      0.72 o
   2   7   7       33.72       37.26      0.80 o
   3   7   7       34.06       36.47      0.75 o
   1   8   7       35.20       42.01      0.80 o
   2   8   7       31.27       37.68      0.75 o
   0   9   7       22.19       18.80      0.81 o
   1   9   7       14.92       19.72      0.57 o
 
